# Supplementary material for: Mandibular form and function is more disparate in amniotes than in non-amniote tetrapods from the late Palaeozoic
Source: PeerJ. 2025 Nov 26;13:e20243. doi: 10.7717/peerj.20243 (PMC12664332; doi:10.7717/peerj.20243)
Supplement: Supplemental Information 6 [file peerj-13-20243-s006.zip]

Archive with 322 entries (322 files):
- SUPPLEMENTARY FILE 7 Code_R2/Code biomechanics/jaw_disparity_biomechanics_final_R2.R
- SUPPLEMENTARY FILE 7 Code_R2/Code biomechanics/group_amniote_h3.txt
- SUPPLEMENTARY FILE 7 Code_R2/Code biomechanics/Jaw_measurements.csv
- SUPPLEMENTARY FILE 7 Code_R2/Code biomechanics/ics2023.Rdata
- SUPPLEMENTARY FILE 7 Code_R2/Code biomechanics/group_amniote_h4.txt
- SUPPLEMENTARY FILE 7 Code_R2/Code biomechanics/group_amniote_h1.txt
- SUPPLEMENTARY FILE 7 Code_R2/Code biomechanics/functions.txt
- SUPPLEMENTARY FILE 7 Code_R2/Code biomechanics/group_amniote_h2.txt
- SUPPLEMENTARY FILE 7 Code_R2/Code biomechanics/group_amniote_carn.txt
- SUPPLEMENTARY FILE 7 Code_R2/Code biomechanics/group_synsaur_h2.txt
- SUPPLEMENTARY FILE 7 Code_R2/Code biomechanics/group_synsaur_h1.txt
- SUPPLEMENTARY FILE 7 Code_R2/Code biomechanics/group_herb.txt
- SUPPLEMENTARY FILE 7 Code_R2/Code biomechanics/taxon_ages.txt
- SUPPLEMENTARY FILE 7 Code_R2/Code shape lateral/.Rhistory
- SUPPLEMENTARY FILE 7 Code_R2/Code biomechanics/group_synsaur_h4.txt
- SUPPLEMENTARY FILE 7 Code_R2/Code biomechanics/bin_ranges_epoch.txt
- SUPPLEMENTARY FILE 7 Code_R2/Code shape lateral/bin_ranges_epoch.txt
- SUPPLEMENTARY FILE 7 Code_R2/Code shape lateral/functions.txt
- SUPPLEMENTARY FILE 7 Code_R2/Code biomechanics/.Rhistory
- SUPPLEMENTARY FILE 7 Code_R2/Code shape occlusal/.Rhistory
- SUPPLEMENTARY FILE 7 Code_R2/Code shape occlusal/Fourier_occlusal_final_R2.R
- SUPPLEMENTARY FILE 7 Code_R2/Code shape lateral/Fourier_lateral_final_R2.R
- SUPPLEMENTARY FILE 7 Code_R2/Code shape lateral/lateral_group_amniote_h2.txt
- SUPPLEMENTARY FILE 7 Code_R2/Code shape occlusal/occ_group_amniote_h1.txt
- SUPPLEMENTARY FILE 7 Code_R2/Code shape lateral/lateral_group_amniote_h3.txt
- SUPPLEMENTARY FILE 7 Code_R2/Code shape lateral/lateral_group_amniote_carn.txt
- SUPPLEMENTARY FILE 7 Code_R2/Code shape occlusal/occ_group_synsaur_h1.txt
- SUPPLEMENTARY FILE 7 Code_R2/Code shape lateral/lateral_group_herb.txt
- SUPPLEMENTARY FILE 7 Code_R2/Code shape occlusal/occ_group_synsaur_h3.txt
- SUPPLEMENTARY FILE 7 Code_R2/Code shape occlusal/ics2023.Rdata
- SUPPLEMENTARY FILE 7 Code_R2/Code shape occlusal/occ_group_amniote_h2.txt
- SUPPLEMENTARY FILE 7 Code_R2/Code shape lateral/lateral_group_amniote_h1.txt
- SUPPLEMENTARY FILE 7 Code_R2/Code shape lateral/ics2023.Rdata
- SUPPLEMENTARY FILE 7 Code_R2/Code shape lateral/lateral_group_synsaur_h4.txt
- SUPPLEMENTARY FILE 7 Code_R2/Code shape lateral/lateral_group_synsaur_h1.txt
- SUPPLEMENTARY FILE 7 Code_R2/Code shape occlusal/occ_group_amniote_h3.txt
- SUPPLEMENTARY FILE 7 Code_R2/Code shape lateral/taxon_ages_lateral.txt
- SUPPLEMENTARY FILE 7 Code_R2/Code shape occlusal/occ_group_amniote_carn.txt
- SUPPLEMENTARY FILE 7 Code_R2/Code shape occlusal/functions.txt
- SUPPLEMENTARY FILE 7 Code_R2/Code biomechanics/group_synsaur_h3.txt
- SUPPLEMENTARY FILE 7 Code_R2/Code shape lateral/bin_ranges_series.txt
- SUPPLEMENTARY FILE 7 Code_R2/Code shape occlusal/bin_ranges_series.txt
- SUPPLEMENTARY FILE 7 Code_R2/Code shape occlusal/occ_group_amniote_h4.txt
- SUPPLEMENTARY FILE 7 Code_R2/Code shape lateral/lateral_group_synsaur_h2.txt
- SUPPLEMENTARY FILE 7 Code_R2/Code shape lateral/lateral_group_amniote_h4.txt
- SUPPLEMENTARY FILE 7 Code_R2/Code shape occlusal/Silhouette_occlusal/Lycideops_longiceps.jpg
- SUPPLEMENTARY FILE 7 Code_R2/Code shape occlusal/Silhouette_occlusal/Odontocyclops_whaitsi.jpg
- SUPPLEMENTARY FILE 7 Code_R2/Code shape occlusal/occ_group_herb.txt
- SUPPLEMENTARY FILE 7 Code_R2/Code shape occlusal/Silhouette_occlusal/Scylacosaurus_sclateri.jpg
- SUPPLEMENTARY FILE 7 Code_R2/Code shape lateral/lateral_group_synsaur_h3.txt
- SUPPLEMENTARY FILE 7 Code_R2/Code shape occlusal/Silhouette_occlusal/Rastosuchus_hammeri.jpg
- SUPPLEMENTARY FILE 7 Code_R2/Code shape occlusal/taxon_ages_occlusal.txt
- SUPPLEMENTARY FILE 7 Code_R2/Code shape occlusal/Silhouette_occlusal/Tapinocaninus_pamelae.jpg
- SUPPLEMENTARY FILE 7 Code_R2/Code shape occlusal/occ_group_synsaur_h2.txt
- SUPPLEMENTARY FILE 7 Code_R2/Code shape occlusal/Silhouette_occlusal/Euryodus_dalyae.jpg
- SUPPLEMENTARY FILE 7 Code_R2/Code shape occlusal/Silhouette_occlusal/Diadectes_lentus.jpg
- SUPPLEMENTARY FILE 7 Code_R2/Code shape occlusal/Silhouette_occlusal/Daptocephalus_leoniceps.jpg
- SUPPLEMENTARY FILE 7 Code_R2/Code shape occlusal/Silhouette_occlusal/Dicynodontoides_sp.jpg
- SUPPLEMENTARY FILE 7 Code_R2/Code shape occlusal/Silhouette_occlusal/Bolosaurus_major.jpg
- SUPPLEMENTARY FILE 7 Code_R2/Code shape occlusal/Silhouette_occlusal/Jonkeria_truculenta.jpg
- SUPPLEMENTARY FILE 7 Code_R2/Code shape occlusal/Silhouette_occlusal/Pantylus_cordatus.jpg
- SUPPLEMENTARY FILE 7 Code_R2/Code shape occlusal/Silhouette_occlusal/Edaphosaurus_boanerges.jpg
- SUPPLEMENTARY FILE 7 Code_R2/Code shape occlusal/Silhouette_occlusal/Sumidadectes_chozaensis.jpg
- SUPPLEMENTARY FILE 7 Code_R2/Code shape occlusal/Silhouette_occlusal/Sauroctonus_progressus.jpg
- SUPPLEMENTARY FILE 7 Code_R2/Code shape occlusal/Silhouette_occlusal/Delphaciognathus_paucidens.jpg
- SUPPLEMENTARY FILE 7 Code_R2/Code shape occlusal/Silhouette_occlusal/Syodon_efremovi.jpg
- SUPPLEMENTARY FILE 7 Code_R2/Code shape occlusal/Silhouette_occlusal/Reiszia_gubini.jpg
- SUPPLEMENTARY FILE 7 Code_R2/Code shape occlusal/Silhouette_occlusal/Desmatodon_hesperis.jpg
- SUPPLEMENTARY FILE 7 Code_R2/Code shape occlusal/Silhouette_occlusal/Galeops_whaitsi.jpg
- SUPPLEMENTARY FILE 7 Code_R2/Code shape occlusal/Silhouette_occlusal/Euptychognathus_bathyrhynchus.jpg
- SUPPLEMENTARY FILE 7 Code_R2/Code shape occlusal/Silhouette_occlusal/Oudenodon_bainii.jpg
- SUPPLEMENTARY FILE 7 Code_R2/Code shape occlusal/Silhouette_occlusal/Delorhynchus_cifelli.jpg
- SUPPLEMENTARY FILE 7 Code_R2/Code shape occlusal/Silhouette_occlusal/Sphenacodon_ferox.jpg
- SUPPLEMENTARY FILE 7 Code_R2/Code shape occlusal/Silhouette_occlusal/.Rhistory
- SUPPLEMENTARY FILE 7 Code_R2/Code shape occlusal/occ_group_synsaur_h4.txt
- SUPPLEMENTARY FILE 7 Code_R2/Code shape occlusal/Silhouette_occlusal/Moschops_capensis.jpg
- SUPPLEMENTARY FILE 7 Code_R2/Code shape occlusal/Silhouette_occlusal/Perplexisaurus_foveatus.jpg
- SUPPLEMENTARY FILE 7 Code_R2/Code shape occlusal/Silhouette_occlusal/Aulacephalodon_kapoliwacela.jpg
- SUPPLEMENTARY FILE 7 Code_R2/Code shape occlusal/Silhouette_occlusal/Lycosuchus_vanderrieti.jpg
- SUPPLEMENTARY FILE 7 Code_R2/Code shape occlusal/Silhouette_occlusal/Estemmenosuchus_mirabilis.jpg
- SUPPLEMENTARY FILE 7 Code_R2/Code shape occlusal/Silhouette_occlusal/Greererpeton_burkemorani.jpg
- SUPPLEMENTARY FILE 7 Code_R2/Code shape occlusal/Silhouette_occlusal/Orobates_pabsti.jpg
- SUPPLEMENTARY FILE 7 Code_R2/Code shape occlusal/Silhouette_occlusal/Aelurosaurus_felinus.jpg
- SUPPLEMENTARY FILE 7 Code_R2/Code shape occlusal/Silhouette_occlusal/Suminia_getmanovi.jpg
- SUPPLEMENTARY FILE 7 Code_R2/Code shape occlusal/Silhouette_occlusal/Brachyprosopus_broomi.jpg
- SUPPLEMENTARY FILE 7 Code_R2/Code shape occlusal/Silhouette_occlusal/Ulemica_invisa.jpg
- SUPPLEMENTARY FILE 7 Code_R2/Code shape occlusal/Silhouette_occlusal/Niassodon_mfumukasi.jpg
- SUPPLEMENTARY FILE 7 Code_R2/Code shape occlusal/Silhouette_occlusal/Edaphosaurus_cruciger.jpg
- SUPPLEMENTARY FILE 7 Code_R2/Code shape occlusal/Silhouette_occlusal/Gansurhinus_naobaogouensis.jpg
- SUPPLEMENTARY FILE 7 Code_R2/Code shape occlusal/Silhouette_occlusal/Crassigyrinus_scoticus.jpg
- SUPPLEMENTARY FILE 7 Code_R2/Code shape occlusal/Silhouette_occlusal/Captorhinus_aguti.jpg
- SUPPLEMENTARY FILE 7 Code_R2/Code shape occlusal/Silhouette_occlusal/Trimerorhachis_insignis.jpg
- SUPPLEMENTARY FILE 7 Code_R2/Code shape occlusal/Silhouette_occlusal/Carrolla_craddocki.jpg
- SUPPLEMENTARY FILE 7 Code_R2/Code shape occlusal/Silhouette_occlusal/Endothiodon_tolani.jpg
- SUPPLEMENTARY FILE 7 Code_R2/Code shape occlusal/Silhouette_occlusal/Nochelesaurus_alexanderi.jpg
- SUPPLEMENTARY FILE 7 Code_R2/Code shape occlusal/Silhouette_occlusal/Whatcheeria_deltae.jpg
- SUPPLEMENTARY FILE 7 Code_R2/Code shape occlusal/Silhouette_occlusal/Rhachiocephalus_magnus.jpg
- SUPPLEMENTARY FILE 7 Code_R2/Code shape occlusal/Silhouette_occlusal/Diadectes_absitus.jpg
- SUPPLEMENTARY FILE 7 Code_R2/Code shape occlusal/Silhouette_occlusal/Procynosuchus_delaharpeae.jpg
- SUPPLEMENTARY FILE 7 Code_R2/Code shape occlusal/Silhouette_occlusal/Diplocaulus_magnicornis.jpg
- SUPPLEMENTARY FILE 7 Code_R2/Code shape occlusal/Silhouette_occlusal/Parrsboro_jaw.jpg
- SUPPLEMENTARY FILE 7 Code_R2/Code shape occlusal/Silhouette_occlusal/Procuhy_nazariensis.jpg
- SUPPLEMENTARY FILE 7 Code_R2/Code shape occlusal/Silhouette_occlusal/Belebey_vegrandis.jpg
- SUPPLEMENTARY FILE 7 Code_R2/Code shape occlusal/Silhouette_occlusal/Acroplous_vorax.jpg
- SUPPLEMENTARY FILE 7 Code_R2/Code shape occlusal/Silhouette_occlusal/Shihtienfenia_permica.jpg
- SUPPLEMENTARY FILE 7 Code_R2/Code shape occlusal/Silhouette_occlusal/Laosuchus_hun.jpg
- SUPPLEMENTARY FILE 7 Code_R2/Code shape occlusal/Silhouette_occlusal/Acheloma_sp.jpg
- SUPPLEMENTARY FILE 7 Code_R2/Code shape occlusal/Silhouette_occlusal/Tramuntanasaurus_tiai.jpg
- SUPPLEMENTARY FILE 7 Code_R2/Code shape occlusal/Silhouette_occlusal/Platyrhinops_lyelli.jpg
- SUPPLEMENTARY FILE 7 Code_R2/Code shape occlusal/Silhouette_occlusal/Eryops_megacephalus.jpg
- SUPPLEMENTARY FILE 7 Code_R2/Code shape occlusal/Silhouette_occlusal/Purlovia_maxima.jpg
- SUPPLEMENTARY FILE 7 Code_R2/Code shape occlusal/Silhouette_occlusal/Megalocephalus_pachycephalus.jpg
- SUPPLEMENTARY FILE 7 Code_R2/Code shape occlusal/Silhouette_occlusal/Moradisaurus_grandis.jpg
- SUPPLEMENTARY FILE 7 Code_R2/Code shape occlusal/Silhouette_occlusal/Feeserpeton_oklahomensis.jpg
- SUPPLEMENTARY FILE 7 Code_R2/Code shape occlusal/Silhouette_occlusal/Kembawacela_kitchingi.jpg
- SUPPLEMENTARY FILE 7 Code_R2/Code shape occlusal/Silhouette_occlusal/Huskerpeton_englehorni.jpg
- SUPPLEMENTARY FILE 7 Code_R2/Code shape occlusal/Silhouette_occlusal/Eoherpeton_watsoni.jpg
- SUPPLEMENTARY FILE 7 Code_R2/Code shape occlusal/Silhouette_occlusal/Youngina_capensis.jpg
- SUPPLEMENTARY FILE 7 Code_R2/Code shape occlusal/Silhouette_occlusal/Dendrerpeton_helogenes.jpg
- SUPPLEMENTARY FILE 7 Code_R2/Code shape occlusal/Silhouette_occlusal/Alveusdectes_fenestratus.jpg
- SUPPLEMENTARY FILE 7 Code_R2/Code shape occlusal/Silhouette_occlusal/Diictodon_feliceps.jpg
- SUPPLEMENTARY FILE 7 Code_R2/Code shape occlusal/Silhouette_occlusal/Doragnathus_woodi.jpg
- SUPPLEMENTARY FILE 7 Code_R2/Code shape lateral/Silhouette_lateral/Euptychognathus_bathyrhynchus.jpg
- SUPPLEMENTARY FILE 7 Code_R2/Code shape lateral/Silhouette_lateral/Eosimops_newtoni.jpg
- SUPPLEMENTARY FILE 7 Code_R2/Code shape occlusal/Silhouette_occlusal/Labidosaurus_hamatus.jpg
- SUPPLEMENTARY FILE 7 Code_R2/Code shape lateral/Silhouette_lateral/Sauroctonus_progressus.jpg
- SUPPLEMENTARY FILE 7 Code_R2/Code shape lateral/Silhouette_lateral/Australerpeton_cosgriffi.jpg
- SUPPLEMENTARY FILE 7 Code_R2/Code shape occlusal/Silhouette_occlusal/Dicynodon_lacerticeps.jpg
- SUPPLEMENTARY FILE 7 Code_R2/Code shape lateral/Silhouette_lateral/Desmatodon_hesperis.jpg
- SUPPLEMENTARY FILE 7 Code_R2/Code shape lateral/Silhouette_lateral/Moschops_capensis.jpg
- SUPPLEMENTARY FILE 7 Code_R2/Code shape lateral/Silhouette_lateral/Rastosuchus_hammeri.jpg
- SUPPLEMENTARY FILE 7 Code_R2/Code shape lateral/Silhouette_lateral/Estemmenosuchus_mirabilis.jpg
- SUPPLEMENTARY FILE 7 Code_R2/Code shape lateral/Silhouette_lateral/Sphenacodon_ferox.jpg
- SUPPLEMENTARY FILE 7 Code_R2/Code shape lateral/Silhouette_lateral/Tapinocaninus_pamelae.jpg
- SUPPLEMENTARY FILE 7 Code_R2/Code shape lateral/Silhouette_lateral/Syodon_efremovi.jpg
- SUPPLEMENTARY FILE 7 Code_R2/Code shape lateral/Silhouette_lateral/Aelurosaurus_felinus.jpg
- SUPPLEMENTARY FILE 7 Code_R2/Code shape lateral/Silhouette_lateral/Youngina_capensis.jpg
- SUPPLEMENTARY FILE 7 Code_R2/Code shape lateral/Silhouette_lateral/Brouffia_orientalis.jpg
- SUPPLEMENTARY FILE 7 Code_R2/Code shape lateral/Silhouette_lateral/Niassodon_mfumukasi.jpg
- SUPPLEMENTARY FILE 7 Code_R2/Code shape lateral/Silhouette_lateral/Weigeltisaurus_jaekeli.jpg
- SUPPLEMENTARY FILE 7 Code_R2/Code shape lateral/Silhouette_lateral/Bolosaurus_major.jpg
- SUPPLEMENTARY FILE 7 Code_R2/Code shape lateral/Silhouette_lateral/Spinarerpeton_brevicephalum.jpg
- SUPPLEMENTARY FILE 7 Code_R2/Code shape lateral/Silhouette_lateral/Scylacosaurus_sclateri.jpg
- SUPPLEMENTARY FILE 7 Code_R2/Code shape lateral/Silhouette_lateral/Westlothiana_lizziae.jpg
- SUPPLEMENTARY FILE 7 Code_R2/Code shape lateral/Silhouette_lateral/Patranomodon_nyaphulii.jpg
- SUPPLEMENTARY FILE 7 Code_R2/Code shape lateral/Silhouette_lateral/Viatkosuchus_sumini.jpg
- SUPPLEMENTARY FILE 7 Code_R2/Code shape lateral/Silhouette_lateral/Odontocyclops_whaitsi.jpg
- SUPPLEMENTARY FILE 7 Code_R2/Code shape lateral/Silhouette_lateral/Whatcheeria_deltae.jpg
- SUPPLEMENTARY FILE 7 Code_R2/Code shape lateral/Silhouette_lateral/Tseajaia_campi.jpg
- SUPPLEMENTARY FILE 7 Code_R2/Code shape lateral/Silhouette_lateral/Tramuntanasaurus_tiai.jpg
- SUPPLEMENTARY FILE 7 Code_R2/Code shape lateral/Silhouette_lateral/Delphaciognathus_paucidens.jpg
- SUPPLEMENTARY FILE 7 Code_R2/Code shape lateral/Silhouette_lateral/Protorothyris_archeri.jpg
- SUPPLEMENTARY FILE 7 Code_R2/Code shape lateral/Silhouette_lateral/Ulemica_invisa.jpg
- SUPPLEMENTARY FILE 7 Code_R2/Code shape lateral/Silhouette_lateral/Jonkeria_truculenta.jpg
- SUPPLEMENTARY FILE 7 Code_R2/Code shape lateral/Silhouette_lateral/Pantylus_cordatus.jpg
- SUPPLEMENTARY FILE 7 Code_R2/Code shape lateral/Silhouette_lateral/Ulemosaurus_svigagensis.jpg
- SUPPLEMENTARY FILE 7 Code_R2/Code shape lateral/Silhouette_lateral/Tetraceratops_insignis.jpg
- SUPPLEMENTARY FILE 7 Code_R2/Code shape lateral/Silhouette_lateral/Varanops_brevirostris.jpg
- SUPPLEMENTARY FILE 7 Code_R2/Code shape lateral/Silhouette_lateral/Dicynodontoides_sp.jpg
- SUPPLEMENTARY FILE 7 Code_R2/Code shape lateral/Silhouette_lateral/Rhodotheratus_parvus.jpg
- SUPPLEMENTARY FILE 7 Code_R2/Code shape lateral/Silhouette_lateral/Utegenia_shpinari.jpg
- SUPPLEMENTARY FILE 7 Code_R2/Code shape lateral/Silhouette_lateral/Titanophoneus_potens.jpg
- SUPPLEMENTARY FILE 7 Code_R2/Code shape lateral/Silhouette_lateral/Trimerorhachis_insignis.jpg
- SUPPLEMENTARY FILE 7 Code_R2/Code shape lateral/Silhouette_lateral/Lycideops_longiceps.jpg
- SUPPLEMENTARY FILE 7 Code_R2/Code shape lateral/Silhouette_lateral/Suchogorgon_golubevi.jpg
- SUPPLEMENTARY FILE 7 Code_R2/Code shape lateral/Silhouette_lateral/Aulacephalodon_kapoliwacela.jpg
- SUPPLEMENTARY FILE 7 Code_R2/Code shape lateral/Silhouette_lateral/Solenodonsaurus_janenschi.jpg
- SUPPLEMENTARY FILE 7 Code_R2/Code shape lateral/Silhouette_lateral/Perplexisaurus_foveatus.jpg
- SUPPLEMENTARY FILE 7 Code_R2/Code shape lateral/Silhouette_lateral/Moschognathus_whaitsi.jpg
- SUPPLEMENTARY FILE 7 Code_R2/Code shape lateral/Silhouette_lateral/Sigournea_multidentata.jpg
- SUPPLEMENTARY FILE 7 Code_R2/Code shape lateral/Silhouette_lateral/Petrolacosaurus_kansensis.jpg
- SUPPLEMENTARY FILE 7 Code_R2/Code shape lateral/Silhouette_lateral/Procynosuchus_delaharpeae.jpg
- SUPPLEMENTARY FILE 7 Code_R2/Code shape lateral/Silhouette_lateral/Varanosaurus_acutirostris.jpg
- SUPPLEMENTARY FILE 7 Code_R2/Code shape lateral/Silhouette_lateral/Oudenodon_bainii.jpg
- SUPPLEMENTARY FILE 7 Code_R2/Code shape lateral/Silhouette_lateral/Secodontosaurus_obtusidens.jpg
- SUPPLEMENTARY FILE 7 Code_R2/Code shape lateral/Silhouette_lateral/Rhachiocephalus_magnus.jpg
- SUPPLEMENTARY FILE 7 Code_R2/Code shape lateral/Silhouette_lateral/Neldasaurus_wrightae.jpg
- SUPPLEMENTARY FILE 7 Code_R2/Code shape lateral/Silhouette_lateral/Shihtienfenia_permica.jpg
- SUPPLEMENTARY FILE 7 Code_R2/Code shape lateral/Silhouette_lateral/Glanosuchus_macrops.jpg
- SUPPLEMENTARY FILE 7 Code_R2/Code shape lateral/Silhouette_lateral/Pholiderpeton_attheyi.jpg
- SUPPLEMENTARY FILE 7 Code_R2/Code shape lateral/Silhouette_lateral/Proburnetia_viatkensis.jpg
- SUPPLEMENTARY FILE 7 Code_R2/Code shape lateral/Silhouette_lateral/Rhinesuchus_whaitsi.jpg
- SUPPLEMENTARY FILE 7 Code_R2/Code shape lateral/Silhouette_lateral/Silvanerpeton_miripedes.jpg
- SUPPLEMENTARY FILE 7 Code_R2/Code shape lateral/Silhouette_lateral/Seymouria_baylorensis.jpg
- SUPPLEMENTARY FILE 7 Code_R2/Code shape lateral/Silhouette_lateral/Neopteroplax_conemaughensis.jpg
- SUPPLEMENTARY FILE 7 Code_R2/Code shape lateral/Silhouette_lateral/Oestocephalus_amphiuminus.jpg
- SUPPLEMENTARY FILE 7 Code_R2/Code shape lateral/Silhouette_lateral/Stenokranio_boldi.jpg
- SUPPLEMENTARY FILE 7 Code_R2/Code shape lateral/Silhouette_lateral/Protocaptorhinus_pricei.jpg
- SUPPLEMENTARY FILE 7 Code_R2/Code shape lateral/Silhouette_lateral/Pholiderpeton_scutigerum.jpg
- SUPPLEMENTARY FILE 7 Code_R2/Code shape lateral/Silhouette_lateral/Scutosaurus_sp.jpg
- SUPPLEMENTARY FILE 7 Code_R2/Code shape lateral/Silhouette_lateral/Sauropleura_scalaris.jpg
- SUPPLEMENTARY FILE 7 Code_R2/Code shape lateral/Silhouette_lateral/Onchiodon_labyrinthicus.jpg
- SUPPLEMENTARY FILE 7 Code_R2/Code shape lateral/Silhouette_lateral/Suminia_getmanovi.jpg
- SUPPLEMENTARY FILE 7 Code_R2/Code shape lateral/Silhouette_lateral/Sclerocephalus_haeuseri.jpg
- SUPPLEMENTARY FILE 7 Code_R2/Code shape lateral/Silhouette_lateral/Phthinosaurus_borissiaki.jpg
- SUPPLEMENTARY FILE 7 Code_R2/Code shape lateral/Silhouette_lateral/Reiszia_gubini.jpg
- SUPPLEMENTARY FILE 7 Code_R2/Code shape lateral/Silhouette_lateral/Purlovia_maxima.jpg
- SUPPLEMENTARY FILE 7 Code_R2/Code shape lateral/Silhouette_lateral/Moradisaurus_grandis.jpg
- SUPPLEMENTARY FILE 7 Code_R2/Code shape lateral/Silhouette_lateral/Phonerpeton_pricei.jpg
- SUPPLEMENTARY FILE 7 Code_R2/Code shape lateral/Silhouette_lateral/Nochelesaurus_alexanderi.jpg
- SUPPLEMENTARY FILE 7 Code_R2/Code shape lateral/Silhouette_lateral/Milleropsis_pricei.jpg
- SUPPLEMENTARY FILE 7 Code_R2/Code shape lateral/Silhouette_lateral/Laosuchus_hun.jpg
- SUPPLEMENTARY FILE 7 Code_R2/Code shape lateral/Silhouette_lateral/Pointedward_jaw.jpg
- SUPPLEMENTARY FILE 7 Code_R2/Code shape lateral/Silhouette_lateral/Orobates_pabsti.jpg
- SUPPLEMENTARY FILE 7 Code_R2/Code shape lateral/Silhouette_lateral/Ophiacodon_uniformis.jpg
- SUPPLEMENTARY FILE 7 Code_R2/Code shape lateral/Silhouette_lateral/Palaeohatteria_longicaudata.jpg
- SUPPLEMENTARY FILE 7 Code_R2/Code shape lateral/Silhouette_lateral/Makowskia_laticephala.jpg
- SUPPLEMENTARY FILE 7 Code_R2/Code shape lateral/Silhouette_lateral/Nagini_mazonense.jpg
- SUPPLEMENTARY FILE 7 Code_R2/Code shape lateral/Silhouette_lateral/Karpinskiosaurus_secundus.jpg
- SUPPLEMENTARY FILE 7 Code_R2/Code shape lateral/Silhouette_lateral/Labidosaurus_hamatus.jpg
- SUPPLEMENTARY FILE 7 Code_R2/Code shape lateral/Silhouette_lateral/Sauroctonus_parringtoni.jpg
- SUPPLEMENTARY FILE 7 Code_R2/Code shape lateral/Silhouette_lateral/Kembawacela_kitchingi.jpg
- SUPPLEMENTARY FILE 7 Code_R2/Code shape lateral/Silhouette_lateral/Lysorophus_sp.jpg
- SUPPLEMENTARY FILE 7 Code_R2/Code shape lateral/Silhouette_lateral/Orovenator_mayorum.jpg
- SUPPLEMENTARY FILE 7 Code_R2/Code shape lateral/Silhouette_lateral/Mesosaurus_tenuidens.jpg
- SUPPLEMENTARY FILE 7 Code_R2/Code shape lateral/Silhouette_lateral/Parrsboro_jaw.jpg
- SUPPLEMENTARY FILE 7 Code_R2/Code shape lateral/Silhouette_lateral/Micromelerpeton_credneri.jpg
- SUPPLEMENTARY FILE 7 Code_R2/Code shape lateral/Silhouette_lateral/Owenetta_sp.jpg
- SUPPLEMENTARY FILE 7 Code_R2/Code shape lateral/Silhouette_lateral/Kotlassia_prima.jpg
- SUPPLEMENTARY FILE 7 Code_R2/Code shape lateral/Silhouette_lateral/Limnoscelis_paludis.jpg
- SUPPLEMENTARY FILE 7 Code_R2/Code shape lateral/Silhouette_lateral/Lycaenops_ornatus.jpg
- SUPPLEMENTARY FILE 7 Code_R2/Code shape lateral/Silhouette_lateral/Leucocephalus_wewersi.jpg
- SUPPLEMENTARY FILE 7 Code_R2/Code shape lateral/Silhouette_lateral/Pantelosaurus_saxonicus.jpg
- SUPPLEMENTARY FILE 7 Code_R2/Code shape lateral/Silhouette_lateral/Martensius_bromackerensis.jpg
- SUPPLEMENTARY FILE 7 Code_R2/Code shape lateral/Silhouette_lateral/Llistrofus_pricei.jpg
- SUPPLEMENTARY FILE 7 Code_R2/Code shape lateral/Silhouette_lateral/Endothiodon_mahalanobisi.jpg
- SUPPLEMENTARY FILE 7 Code_R2/Code shape lateral/Silhouette_lateral/Korkonterpeton_kalnense.jpg
- SUPPLEMENTARY FILE 7 Code_R2/Code shape lateral/Silhouette_lateral/Microbrachis_pelikani.jpg
- SUPPLEMENTARY FILE 7 Code_R2/Code shape lateral/Silhouette_lateral/Mycterosaurus_longiceps.jpg
- SUPPLEMENTARY FILE 7 Code_R2/Code shape lateral/Silhouette_lateral/Labidosaurikos_meachami.jpg
- SUPPLEMENTARY FILE 7 Code_R2/Code shape lateral/Silhouette_lateral/Lycosuchus_vanderrieti.jpg
- SUPPLEMENTARY FILE 7 Code_R2/Code shape lateral/Silhouette_lateral/Ianthodon_schultzei.jpg
- SUPPLEMENTARY FILE 7 Code_R2/Code shape lateral/Silhouette_lateral/Megalocephalus_pachycephalus.jpg
- SUPPLEMENTARY FILE 7 Code_R2/Code shape lateral/Silhouette_lateral/Endothiodon_tolani.jpg
- SUPPLEMENTARY FILE 7 Code_R2/Code shape lateral/Silhouette_lateral/Jimusaria_monanensis.jpg
- SUPPLEMENTARY FILE 7 Code_R2/Code shape lateral/Silhouette_lateral/Lethiscus_stocki.jpg
- SUPPLEMENTARY FILE 7 Code_R2/Code shape lateral/Silhouette_lateral/Diploceraspis_burkei.jpg
- SUPPLEMENTARY FILE 7 Code_R2/Code shape lateral/Silhouette_lateral/Edaphosaurus_pogonias.jpg
- SUPPLEMENTARY FILE 7 Code_R2/Code shape lateral/Silhouette_lateral/Eldeceeon_rolfei.jpg
- SUPPLEMENTARY FILE 7 Code_R2/Code shape lateral/Silhouette_lateral/Iberospondylus_schultzei.jpg
- SUPPLEMENTARY FILE 7 Code_R2/Code shape lateral/Silhouette_lateral/Karenites_ornamentatus.jpg
- SUPPLEMENTARY FILE 7 Code_R2/Code shape lateral/Silhouette_lateral/Huskerpeton_englehorni.jpg
- SUPPLEMENTARY FILE 7 Code_R2/Code shape lateral/Silhouette_lateral/Estemmenosuchus_uralensis.jpg
- SUPPLEMENTARY FILE 7 Code_R2/Code shape lateral/Silhouette_lateral/Gephyrostegus_bohemicus.jpg
- SUPPLEMENTARY FILE 7 Code_R2/Code shape lateral/Silhouette_lateral/Deltavjatia_rossicus.jpg
- SUPPLEMENTARY FILE 7 Code_R2/Code shape lateral/Silhouette_lateral/Infernovenator_steenae.jpg
- SUPPLEMENTARY FILE 7 Code_R2/Code shape lateral/Silhouette_lateral/Diadectes_absitus.jpg
- SUPPLEMENTARY FILE 7 Code_R2/Code shape lateral/Silhouette_lateral/Haptodus_garnettensis.jpg
- SUPPLEMENTARY FILE 7 Code_R2/Code shape lateral/Silhouette_lateral/Eoherpeton_watsoni.jpg
- SUPPLEMENTARY FILE 7 Code_R2/Code shape lateral/Silhouette_lateral/Ennatosaurus_tecton.jpg
- SUPPLEMENTARY FILE 7 Code_R2/Code shape lateral/Silhouette_lateral/Gansurhinus_naobaogouensis.jpg
- SUPPLEMENTARY FILE 7 Code_R2/Code shape lateral/Silhouette_lateral/Eryopoid_jaw.jpg
- SUPPLEMENTARY FILE 7 Code_R2/Code shape lateral/Silhouette_lateral/Euryodus_dalyae.jpg
- SUPPLEMENTARY FILE 7 Code_R2/Code shape lateral/Silhouette_lateral/Dendrerpeton_helogenes.jpg
- SUPPLEMENTARY FILE 7 Code_R2/Code shape lateral/Silhouette_lateral/Eothyris_parkeyi.jpg
- SUPPLEMENTARY FILE 7 Code_R2/Code shape lateral/Silhouette_lateral/Feeserpeton_oklahomensis.jpg
- SUPPLEMENTARY FILE 7 Code_R2/Code shape lateral/Silhouette_lateral/Diadectes_lentus.jpg
- SUPPLEMENTARY FILE 7 Code_R2/Code shape lateral/Silhouette_lateral/Gordodon_kraineri.jpg
- SUPPLEMENTARY FILE 7 Code_R2/Code shape lateral/Silhouette_lateral/Kuwavaatakdectes_sanmiguelensis.jpg
- SUPPLEMENTARY FILE 7 Code_R2/Code shape lateral/Silhouette_lateral/Edaphosaurus_cruciger.jpg
- SUPPLEMENTARY FILE 7 Code_R2/Code shape lateral/Silhouette_lateral/Edaphosaurus_claviger.jpg
- SUPPLEMENTARY FILE 7 Code_R2/Code shape lateral/Silhouette_lateral/Coloraderpeton_brilli.jpg
- SUPPLEMENTARY FILE 7 Code_R2/Code shape lateral/Silhouette_lateral/Belebey_vegrandis.jpg
- SUPPLEMENTARY FILE 7 Code_R2/Code shape lateral/Silhouette_lateral/Captorhinus_aguti.jpg
- SUPPLEMENTARY FILE 7 Code_R2/Code shape lateral/Silhouette_lateral/Greererpeton_burkemorani.jpg
- SUPPLEMENTARY FILE 7 Code_R2/Code shape lateral/Silhouette_lateral/Brachydectes_elongatus.jpg
- SUPPLEMENTARY FILE 7 Code_R2/Code shape lateral/Silhouette_lateral/Eryops_megacephalus.jpg
- SUPPLEMENTARY FILE 7 Code_R2/Code shape lateral/Silhouette_lateral/Daptocephalus_leoniceps.jpg
- SUPPLEMENTARY FILE 7 Code_R2/Code shape lateral/Silhouette_lateral/Diictodon_feliceps.jpg
- SUPPLEMENTARY FILE 7 Code_R2/Code shape lateral/Silhouette_lateral/Dimetrodon_spp.jpg
- SUPPLEMENTARY FILE 7 Code_R2/Code shape lateral/Silhouette_lateral/Colobomycter_pholeter.jpg
- SUPPLEMENTARY FILE 7 Code_R2/Code shape lateral/Silhouette_lateral/Carbonodraco_lundi.jpg
- SUPPLEMENTARY FILE 7 Code_R2/Code shape lateral/Silhouette_lateral/Biseridens_qilianicus.jpg
- SUPPLEMENTARY FILE 7 Code_R2/Code shape lateral/Silhouette_lateral/Glaucosaurus_megalops.jpg
- SUPPLEMENTARY FILE 7 Code_R2/Code shape lateral/Silhouette_lateral/Chroniosaurus_dongusensis.jpg
- SUPPLEMENTARY FILE 7 Code_R2/Code shape lateral/Silhouette_lateral/Cotylorhynchus_romeri.jpg
- SUPPLEMENTARY FILE 7 Code_R2/Code shape lateral/Silhouette_lateral/Brachyprosopus_broomi.jpg
- SUPPLEMENTARY FILE 7 Code_R2/Code shape lateral/Silhouette_lateral/Crassigyrinus_scoticus.jpg
- SUPPLEMENTARY FILE 7 Code_R2/Code shape lateral/Silhouette_lateral/Cochleosaurus_bohemicus.jpg
- SUPPLEMENTARY FILE 7 Code_R2/Code shape lateral/Silhouette_lateral/Colosteus_scutellatus.jpg
- SUPPLEMENTARY FILE 7 Code_R2/Code shape lateral/Silhouette_lateral/Delorhynchus_cifelli.jpg
- SUPPLEMENTARY FILE 7 Code_R2/Code shape lateral/Silhouette_lateral/Emydops_arctatus.jpg
- SUPPLEMENTARY FILE 7 Code_R2/Code shape lateral/Silhouette_lateral/Ariekanerpeton_sigalovi.jpg
- SUPPLEMENTARY FILE 7 Code_R2/Code shape lateral/Silhouette_lateral/Dicynodon_lacerticeps.jpg
- SUPPLEMENTARY FILE 7 Code_R2/Code shape lateral/Silhouette_lateral/Dvinia_prima.jpg
- SUPPLEMENTARY FILE 7 Code_R2/Code shape lateral/Silhouette_lateral/Edaphosaurus_boanerges.jpg
- SUPPLEMENTARY FILE 7 Code_R2/Code shape lateral/Silhouette_lateral/Balanerpeton_woodi.jpg
- SUPPLEMENTARY FILE 7 Code_R2/Code shape lateral/Silhouette_lateral/Discosauriscus_austriacus.jpg
- SUPPLEMENTARY FILE 7 Code_R2/Code shape lateral/Silhouette_lateral/Diplocaulus_magnicornis.jpg
- SUPPLEMENTARY FILE 7 Code_R2/Code shape lateral/Silhouette_lateral/Biarmosuchus_tener.jpg
- SUPPLEMENTARY FILE 7 Code_R2/Code shape lateral/Silhouette_lateral/Eobaphetes_kansensis.jpg
- SUPPLEMENTARY FILE 7 Code_R2/Code shape lateral/Silhouette_lateral/Caerorhachis_bairdi.jpg
- SUPPLEMENTARY FILE 7 Code_R2/Code shape lateral/Silhouette_lateral/Broiliellus_reiszi.jpg
- SUPPLEMENTARY FILE 7 Code_R2/Code shape lateral/Silhouette_lateral/Bradysaurus_sp.jpg
- SUPPLEMENTARY FILE 7 Code_R2/Code shape lateral/Silhouette_lateral/Claudiosaurus_germaini.jpg
- SUPPLEMENTARY FILE 7 Code_R2/Code shape lateral/Silhouette_lateral/Ascendonanus_nestleri.jpg
- SUPPLEMENTARY FILE 7 Code_R2/Code shape lateral/Silhouette_lateral/Doragnathus_woodi.jpg
- SUPPLEMENTARY FILE 7 Code_R2/Code shape lateral/Silhouette_lateral/Captorhinus_laticeps.jpg
- SUPPLEMENTARY FILE 7 Code_R2/Code shape lateral/Silhouette_lateral/Cynariops_robustus.jpg
- SUPPLEMENTARY FILE 7 Code_R2/Code shape lateral/Silhouette_lateral/Alrausuchus_tagax.jpg
[truncated: 22 more entries]
