# Supplementary material for: Mandibular form and function is more disparate in amniotes than in non-amniote tetrapods from the late Palaeozoic
Source: PeerJ. 2025 Nov 26;13:e20243. doi: 10.7717/peerj.20243 (PMC12664332; doi:10.7717/peerj.20243)
Supplement: Supplemental Information 6 [file peerj-13-20243-s006.zip › SUPPLEMENTARY FILE 7 Code_R2/Code biomechanics/Jaw_measurements.csv]

Taxon	C1_AntMA	C2_PostMA	C3_OMA	C4_MaxAR	C5_AvgAR	C6_ArtOff	C7_Tlength	C8_AddF	C9_Symph	H1_A	H1_SynSaur	H2_A	H2_SynSaur	H3_A	H3_SynSaur	H4_A	H4_SynSaur	Herb	Mississippian	Pennsylvanian	Cisuralian	Guadalupian	Lopingian	H1_Therapsida	H2_Therapsida	H3_Therapsida	H4_Therapsida	H1_Dicynodont	H2_Dicynodont	H3_Dicynodont	H4_Dicynodont
Acheloma_sp	0.192688172	0.484324324	0.065806452	0.156504065	0.093917311	0.071138211	0.569105691	0.282520325	0.079268293	Non-amniote	Non-amniote	Non-amniote	Non-amniote	Non-amniote	Non-amniote	Non-amniote	Non-amniote	Non-herbivore	No	No	Cisuralian	Guadalupian	No	Non-amniote	Non-amniote	Non-amniote	Non-amniote	Non-amniote	Non-amniote	Non-amniote	Non-amniote
Acroplous_vorax	0.246304348	0.572222222	0.077826087	0.145631068	0.092216043	0.017475728	0.508737864	0.254368932	0.06407767	Non-amniote	Non-amniote	Non-amniote	Non-amniote	Non-amniote	Non-amniote	Non-amniote	Non-amniote	Non-herbivore	No	No	Cisuralian	No	No	Non-amniote	Non-amniote	Non-amniote	Non-amniote	Non-amniote	Non-amniote	Non-amniote	Non-amniote
Adamanterpeton_ohioensis	0.154272517	0.332338308	0.060969977	0.163355408	0.093080713	0.062030905	0.51214128	0.189845475	0.028697572	Non-amniote	Non-amniote	Non-amniote	Non-amniote	Non-amniote	Non-amniote	Non-amniote	Non-amniote	Non-herbivore	No	Pennsylvanian	No	No	No	Non-amniote	Non-amniote	Non-amniote	Non-amniote	Non-amniote	Non-amniote	Non-amniote	Non-amniote
Aerosaurus_wellesi	0.319066148	0.705376344	0.085311284	0.126548673	0.079003837	0.02840708	0.498230088	0.211504425	0.038938053	Amniote	Synapsida	Amniote	Synapsida	Amniote	Synapsida	Amniote	Synapsida	Non-herbivore	No	Pennsylvanian	Cisuralian	No	No	Amniote	Amniote	Amniote	Amniote	Amniote	Amniote	Amniote	Amniote
Alrausuchus_tagax	0.24807396	0.447222222	0.057935285	0.253353204	0.153064692	0.111922504	0.430700447	0.295081967	0.116244411	Amniote	Synapsida	Amniote	Synapsida	Amniote	Synapsida	Amniote	Synapsida	Non-herbivore	No	No	No	Guadalupian	No	Amniote	Amniote	Amniote	Amniote	Amniote	Amniote	Amniote	Amniote
Alveusdectes_fenestratus	0.253448276	0.544444444	0.064039409	0.252358491	0.165706212	0.031132075	0.511792453	0.273584906	0.143867925	Amniote	Synapsida	Amniote	Synapsida	Amniote	Synapsida	Amniote	Synapsida	Non-herbivore	No	No	No	Guadalupian	Lopingian	Amniote	Amniote	Amniote	Amniote	Amniote	Amniote	Amniote	Amniote
Annatherapsidus_petri	0.085579937	0.13	0.044514107	0.236280488	0.160393274	0.049237805	0.332317073	0.114329268	0.051829268	Amniote	Synapsida	Amniote	Synapsida	Amniote	Synapsida	Amniote	Synapsida	Non-herbivore	No	No	No	Guadalupian	Lopingian	Therapsida	Therapsida	Therapsida	Therapsida	Amniote	Amniote	Amniote	Amniote
Anthracosaurus_russelli	0.247927032	0.633474576	0.103648425	0.215629522	0.16182424	0.030390738	0.531114327	0.257597685	0.026049204	Non-amniote	Non-amniote	Non-amniote	Non-amniote	Non-amniote	Non-amniote	Non-amniote	Non-amniote	Non-herbivore	No	Pennsylvanian	No	No	No	Non-amniote	Non-amniote	Non-amniote	Non-amniote	Non-amniote	Non-amniote	Non-amniote	Non-amniote
Araeoscelis_gracilis	0.223386342	0.491358025	0.084752105	0.23872679	0.151583733	0.172060124	0.515473033	0.25994695	0.035366932	Amniote	Sauropsida	Amniote	Sauropsida	Non-amniote	Non-amniote	Amniote	Sauropsida	Non-herbivore	No	No	Cisuralian	Guadalupian	No	Amniote	Amniote	Non-amniote	Amniote	Amniote	Amniote	Non-amniote	Amniote
Archegosaurus_decheni	0.158421053	0.525	0.054561404	0.160330579	0.084253808	0.018181818	0.65785124	0.244628099	0.085950413	Non-amniote	Non-amniote	Non-amniote	Non-amniote	Non-amniote	Non-amniote	Non-amniote	Non-amniote	Non-herbivore	No	No	Cisuralian	No	No	Non-amniote	Non-amniote	Non-amniote	Non-amniote	Non-amniote	Non-amniote	Non-amniote	Non-amniote
Archeria_crassidisca	0.155263158	0.458888889	0.103007519	0.25483304	0.151800248	0.112478032	0.618629174	0.288224956	0.07029877	Non-amniote	Non-amniote	Non-amniote	Non-amniote	Non-amniote	Non-amniote	Non-amniote	Non-amniote	Non-herbivore	No	No	Cisuralian	No	No	Non-amniote	Non-amniote	Non-amniote	Non-amniote	Non-amniote	Non-amniote	Non-amniote	Non-amniote
Arctognathus_curvimola	0.165209472	0.240583554	0.135336976	0.346830986	0.200927395	0.079225352	0.302816901	0.198943662	0.088028169	Amniote	Synapsida	Amniote	Synapsida	Amniote	Synapsida	Amniote	Synapsida	Non-herbivore	No	No	No	Guadalupian	Lopingian	Therapsida	Therapsida	Therapsida	Therapsida	Amniote	Amniote	Amniote	Amniote
Aulacephalodon_kapoliwacela	0.170861022	0.411842942	0.149989204	0.357664234	0.256450651	0.168385036	0.58439781	0.166286496	0.389507299	Amniote	Synapsida	Amniote	Synapsida	Amniote	Synapsida	Amniote	Synapsida	Herbivore	No	No	No	Guadalupian	Lopingian	Therapsida	Therapsida	Therapsida	Therapsida	Anomodont	Anomodont	Anomodont	Anomodont
Balanerpeton_woodi	0.217728532	0.456976744	0.045429363	0.19895288	0.127895343	0.039267016	0.494764398	0.295811518	0.041884817	Non-amniote	Non-amniote	Non-amniote	Non-amniote	Non-amniote	Non-amniote	Non-amniote	Non-amniote	Non-herbivore	Mississippian	No	No	No	No	Non-amniote	Non-amniote	Non-amniote	Non-amniote	Non-amniote	Non-amniote	Non-amniote	Non-amniote
Belebey_vegrandis	0.185371179	0.456451613	0.065065502	0.280082988	0.130274961	0.214107884	0.564315353	0.201244813	0.097510373	Amniote	Sauropsida	Amniote	Sauropsida	Amniote	Sauropsida	Amniote	Sauropsida	Herbivore	No	No	No	Guadalupian	No	Amniote	Amniote	Amniote	Amniote	Amniote	Amniote	Amniote	Amniote
Biarmosuchus_tener	0.249614644	0.427557756	0.086319846	0.351449275	0.198557452	0.08451087	0.391304348	0.253623188	0.085144928	Amniote	Synapsida	Amniote	Synapsida	Amniote	Synapsida	Amniote	Synapsida	Non-herbivore	No	No	No	Guadalupian	No	Amniote	Amniote	Amniote	Amniote	Amniote	Amniote	Amniote	Amniote
Bolosaurus_major	0.251928021	0.462264151	0.107969152	0.417840376	0.191061077	0.158215962	0.415492958	0.281690141	0.05399061	Amniote	Sauropsida	Amniote	Sauropsida	Amniote	Sauropsida	Amniote	Sauropsida	Herbivore	No	No	Cisuralian	No	No	Amniote	Amniote	Amniote	Amniote	Amniote	Amniote	Amniote	Amniote
Bolosaurus_striatus	0.205231388	0.416326531	0.163782696	0.413926499	0.177800059	0.148742747	0.487427466	0.232108317	0.065764023	Amniote	Sauropsida	Amniote	Sauropsida	Amniote	Sauropsida	Amniote	Sauropsida	Herbivore	No	No	Cisuralian	No	No	Amniote	Amniote	Amniote	Amniote	Amniote	Amniote	Amniote	Amniote
Bradysaurus_sp	0.226241135	0.545299145	0.118794326	0.392405063	0.221939593	0.053797468	0.522151899	0.170886076	0.079113924	Amniote	Sauropsida	Amniote	Sauropsida	Amniote	Sauropsida	Amniote	Sauropsida	Herbivore	No	No	No	Guadalupian	No	Amniote	Amniote	Amniote	Amniote	Amniote	Amniote	Amniote	Amniote
Broiliellus_reiszi	0.191073919	0.46440678	0.071129707	0.24137931	0.115699352	0.06385696	0.538952746	0.249042146	0.038314176	Non-amniote	Non-amniote	Non-amniote	Non-amniote	Non-amniote	Non-amniote	Non-amniote	Non-amniote	Non-herbivore	No	No	Cisuralian	Guadalupian	No	Non-amniote	Non-amniote	Non-amniote	Non-amniote	Non-amniote	Non-amniote	Non-amniote	Non-amniote
Caerorhachis_bairdi	0.179581673	0.568769716	0.036055777	0.262247839	0.176104407	0.02401537	0.659942363	0.260326609	0.069164265	Non-amniote	Non-amniote	Non-amniote	Non-amniote	Non-amniote	Non-amniote	Non-amniote	Non-amniote	Non-herbivore	Mississippian	No	No	No	No	Non-amniote	Non-amniote	Non-amniote	Non-amniote	Non-amniote	Non-amniote	Non-amniote	Non-amniote
Captorhinus_laticeps	0.302803738	0.55862069	0.092990654	0.209606987	0.128582598	0.017467249	0.427947598	0.388646288	0.03930131	Amniote	Sauropsida	Amniote	Sauropsida	Non-amniote	Non-amniote	Amniote	Sauropsida	Non-herbivore	No	No	Cisuralian	No	No	Amniote	Amniote	Non-amniote	Amniote	Amniote	Amniote	Non-amniote	Amniote
Casea_broilii	0.35754717	0.795104895	0.11572327	0.253561254	0.161232458	0.141025641	0.498575499	0.344729345	0.088319088	Amniote	Synapsida	Amniote	Synapsida	Amniote	Synapsida	Amniote	Synapsida	Herbivore	No	No	Cisuralian	Guadalupian	No	Amniote	Amniote	Amniote	Amniote	Amniote	Amniote	Amniote	Amniote
Chroniosaurus_dongusensis	0.160877863	0.51402439	0.032061069	0.145220588	0.081781196	0.003676471	0.661764706	0.257352941	0.060661765	Non-amniote	Non-amniote	Non-amniote	Non-amniote	Non-amniote	Non-amniote	Non-amniote	Non-amniote	Non-herbivore	No	No	No	Guadalupian	No	Non-amniote	Non-amniote	Non-amniote	Non-amniote	Non-amniote	Non-amniote	Non-amniote	Non-amniote
Chroniosuchus_paradoxus	0.156666667	0.547572816	0.066388889	0.170603675	0.090830182	0.015748031	0.674540682	0.215223097	0.086614173	Non-amniote	Non-amniote	Non-amniote	Non-amniote	Non-amniote	Non-amniote	Non-amniote	Non-amniote	Non-herbivore	No	No	No	Guadalupian	Lopingian	Non-amniote	Non-amniote	Non-amniote	Non-amniote	Non-amniote	Non-amniote	Non-amniote	Non-amniote
Claudiosaurus_germaini	0.205284553	0.612121212	0.093699187	0.123827392	0.083899764	0.011257036	0.613508443	0.187617261	0.018761726	Amniote	Sauropsida	Amniote	Sauropsida	Amniote	Sauropsida	Amniote	Sauropsida	Non-herbivore	No	No	No	Guadalupian	Lopingian	Amniote	Amniote	Amniote	Amniote	Amniote	Amniote	Amniote	Amniote
Cotylorhynchus_romeri	0.284313725	0.588832487	0.10122549	0.234883721	0.175386696	0.123255814	0.490697674	0.318604651	0.104651163	Amniote	Synapsida	Amniote	Synapsida	Amniote	Synapsida	Amniote	Synapsida	Herbivore	No	No	Cisuralian	Guadalupian	No	Amniote	Amniote	Amniote	Amniote	Amniote	Amniote	Amniote	Amniote
Crassigyrinus_scoticus	0.189868668	0.496078431	0.039399625	0.146428571	0.118928571	0.017857143	0.5875	0.278571429	0.080357143	Non-amniote	Non-amniote	Non-amniote	Non-amniote	Non-amniote	Non-amniote	Non-amniote	Non-amniote	Non-herbivore	Mississippian	No	No	No	No	Non-amniote	Non-amniote	Non-amniote	Non-amniote	Non-amniote	Non-amniote	Non-amniote	Non-amniote
Cynariops_robustus	0.137243402	0.205263158	0.054985337	0.23782235	0.171067972	0.040544413	0.323782235	0.160458453	0.084527221	Amniote	Synapsida	Amniote	Synapsida	Amniote	Synapsida	Amniote	Synapsida	Non-herbivore	No	No	No	Guadalupian	Lopingian	Therapsida	Therapsida	Therapsida	Therapsida	Amniote	Amniote	Amniote	Amniote
Daptocephalus_leoniceps	0.299707968	0.655056077	0.202294535	0.443858938	0.311970134	0.14162951	0.536684232	0.11633563	0.25820835	Amniote	Synapsida	Amniote	Synapsida	Amniote	Synapsida	Amniote	Synapsida	Herbivore	No	No	No	Guadalupian	Lopingian	Therapsida	Therapsida	Therapsida	Therapsida	Anomodont	Anomodont	Anomodont	Anomodont
Delorhynchus_cifelli	0.223389831	0.61588785	0.169491525	0.243076923	0.146802367	0.123692308	0.578461538	0.261538462	0.083076923	Amniote	Sauropsida	Amniote	Sauropsida	Amniote	Sauropsida	Amniote	Sauropsida	Non-herbivore	No	No	Cisuralian	No	No	Amniote	Amniote	Amniote	Amniote	Amniote	Amniote	Amniote	Amniote
Deltavjatia_rossicus	0.269502408	0.655859375	0.101123596	0.488795518	0.238144277	0.082633053	0.514005602	0.225490196	0.089635854	Amniote	Sauropsida	Amniote	Sauropsida	Amniote	Sauropsida	Amniote	Sauropsida	Herbivore	No	No	No	Guadalupian	No	Amniote	Amniote	Amniote	Amniote	Amniote	Amniote	Amniote	Amniote
Dendrerpeton_helogenes	0.171070615	0.494078947	0.054441913	0.178733032	0.110762474	0.020588235	0.649321267	0.257918552	0.020361991	Non-amniote	Non-amniote	Non-amniote	Non-amniote	Non-amniote	Non-amniote	Non-amniote	Non-amniote	Non-herbivore	No	Pennsylvanian	No	No	No	Non-amniote	Non-amniote	Non-amniote	Non-amniote	Non-amniote	Non-amniote	Non-amniote	Non-amniote
Desmatodon_hesperis	0.192663043	0.551321928	0.147826087	0.40840685	0.240480173	0.073689673	0.621172807	0.266216917	0.123508044	Non-amniote	Non-amniote	Amniote	Synapsida	Non-amniote	Non-amniote	Non-amniote	Non-amniote	Herbivore	No	Pennsylvanian	No	No	No	Non-amniote	Amniote	Non-amniote	Non-amniote	Non-amniote	Amniote	Non-amniote	Non-amniote
Diadectes_absitus	0.278652751	0.608074534	0.114231499	0.247126437	0.168742804	0.08045977	0.468801314	0.245484401	0.041871921	Non-amniote	Non-amniote	Amniote	Synapsida	Non-amniote	Non-amniote	Non-amniote	Non-amniote	Herbivore	No	No	Cisuralian	No	No	Non-amniote	Amniote	Non-amniote	Non-amniote	Non-amniote	Amniote	Non-amniote	Non-amniote
Diadectes_lentus	0.334908136	0.892307692	0.111811024	0.403465347	0.283195275	0.263366337	0.589108911	0.301980198	0.099009901	Non-amniote	Non-amniote	Amniote	Synapsida	Non-amniote	Non-amniote	Non-amniote	Non-amniote	Herbivore	No	No	Cisuralian	No	No	Non-amniote	Amniote	Non-amniote	Non-amniote	Non-amniote	Amniote	Non-amniote	Non-amniote
Dicynodontoides_sp	0.13563613	0.271470285	0.122291354	0.232032854	0.175711497	0.165585216	0.480082136	0.121149897	0.244353183	Amniote	Synapsida	Amniote	Synapsida	Amniote	Synapsida	Amniote	Synapsida	Herbivore	No	No	No	Guadalupian	Lopingian	Therapsida	Therapsida	Therapsida	Therapsida	Anomodont	Anomodont	Anomodont	Anomodont
Dimetrodon_spp	0.309701493	0.779342723	0.095149254	0.322064057	0.185066045	0.204982206	0.574733096	0.279359431	0.09252669	Amniote	Synapsida	Amniote	Synapsida	Amniote	Synapsida	Amniote	Synapsida	Non-herbivore	No	No	Cisuralian	No	No	Amniote	Amniote	Amniote	Amniote	Amniote	Amniote	Amniote	Amniote
Diploceraspis_burkei	0.254009434	0.406415094	0.14870283	0.250515464	0.169569561	0.376701031	0.327835052	0.23814433	0.074226804	Non-amniote	Non-amniote	Non-amniote	Non-amniote	Non-amniote	Non-amniote	Non-amniote	Non-amniote	Non-herbivore	No	Pennsylvanian	Cisuralian	No	No	Non-amniote	Non-amniote	Non-amniote	Non-amniote	Non-amniote	Non-amniote	Non-amniote	Non-amniote
Discosauriscus_austriacus	0.217471264	0.546820809	0.093563218	0.194915254	0.138254991	0.048728814	0.555084746	0.269067797	0.031779661	Non-amniote	Non-amniote	Non-amniote	Non-amniote	Non-amniote	Non-amniote	Non-amniote	Non-amniote	Non-herbivore	No	No	Cisuralian	No	No	Non-amniote	Non-amniote	Non-amniote	Non-amniote	Non-amniote	Non-amniote	Non-amniote	Non-amniote
Doragnathus_woodi	0.166042781	0.544736842	0.050802139	0.136708861	0.090248358	0.015189873	0.658227848	0.230379747	0.030379747	Non-amniote	Non-amniote	Non-amniote	Non-amniote	Non-amniote	Non-amniote	Non-amniote	Non-amniote	Non-herbivore	Mississippian	No	No	No	No	Non-amniote	Non-amniote	Non-amniote	Non-amniote	Non-amniote	Non-amniote	Non-amniote	Non-amniote
Dvinia_prima	0.079602649	0.166022099	0.068874172	0.303713528	0.15602903	0.046551724	0.521220159	0.067639257	0.098143236	Amniote	Synapsida	Amniote	Synapsida	Amniote	Synapsida	Amniote	Synapsida	Non-herbivore	No	No	No	Guadalupian	Lopingian	Therapsida	Therapsida	Therapsida	Therapsida	Amniote	Amniote	Amniote	Amniote
Edaphosaurus_boanerges	0.28411215	1.125925926	0.146417445	0.302259887	0.204562865	0.271751412	0.47740113	0.279661017	0.211864407	Amniote	Synapsida	Amniote	Synapsida	Amniote	Synapsida	Amniote	Synapsida	Herbivore	No	No	Cisuralian	No	No	Amniote	Amniote	Amniote	Amniote	Amniote	Amniote	Amniote	Amniote
Ennatosaurus_tecton	0.294394213	0.546308725	0.08318264	0.300165837	0.233762091	0.045273632	0.422885572	0.334991708	0.119402985	Amniote	Synapsida	Amniote	Synapsida	Amniote	Synapsida	Amniote	Synapsida	Herbivore	No	No	No	Guadalupian	No	Amniote	Amniote	Amniote	Amniote	Amniote	Amniote	Amniote	Amniote
Eoherpeton_watsoni	0.23617945	0.521405751	0.094211288	0.219448095	0.118234359	0.1760841	0.496714849	0.287779238	0.036793693	Non-amniote	Non-amniote	Non-amniote	Non-amniote	Non-amniote	Non-amniote	Non-amniote	Non-amniote	Non-herbivore	Mississippian	No	No	No	No	Non-amniote	Non-amniote	Non-amniote	Non-amniote	Non-amniote	Non-amniote	Non-amniote	Non-amniote
Eosimops_newtoni	0.241985148	0.576757037	0.188118095	0.289683918	0.228542773	0.277249045	0.591872178	0.113581105	0.241055922	Amniote	Synapsida	Amniote	Synapsida	Amniote	Synapsida	Amniote	Synapsida	Herbivore	No	No	No	Guadalupian	Lopingian	Therapsida	Therapsida	Therapsida	Therapsida	Anomodont	Anomodont	Anomodont	Anomodont
Eryopoid_mandible	0.205916473	0.609965636	0.036310905	0.209406495	0.109264668	0.020156775	0.639417693	0.245240761	0.066069429	Non-amniote	Non-amniote	Non-amniote	Non-amniote	Non-amniote	Non-amniote	Non-amniote	Non-amniote	Non-herbivore	No	Pennsylvanian	Cisuralian	No	No	Non-amniote	Non-amniote	Non-amniote	Non-amniote	Non-amniote	Non-amniote	Non-amniote	Non-amniote
Eryops_megacephalus	0.180487805	0.517482517	0.064878049	0.231651376	0.128845425	0.02087156	0.612385321	0.30733945	0.068807339	Non-amniote	Non-amniote	Non-amniote	Non-amniote	Non-amniote	Non-amniote	Non-amniote	Non-amniote	Non-herbivore	No	No	No	Guadalupian	No	Non-amniote	Non-amniote	Non-amniote	Non-amniote	Non-amniote	Non-amniote	Non-amniote	Non-amniote
Estemmenosuchus_uralensis	0.253251649	0.522762646	0.078322337	0.310661765	0.216371107	0.037683824	0.502757353	0.286764706	0.103860294	Amniote	Synapsida	Amniote	Synapsida	Amniote	Synapsida	Amniote	Synapsida	Herbivore	No	No	No	Guadalupian	No	Amniote	Amniote	Amniote	Amniote	Amniote	Amniote	Amniote	Amniote
Euptychognathus_bathyrhynchus	0.267702054	0.684341126	0.146061101	0.278355388	0.191839518	0.116351607	0.565217391	0.11294896	0.260396975	Amniote	Synapsida	Amniote	Synapsida	Amniote	Synapsida	Amniote	Synapsida	Herbivore	No	No	No	Guadalupian	Lopingian	Therapsida	Therapsida	Therapsida	Therapsida	Anomodont	Anomodont	Anomodont	Anomodont
Euryodus_dalyae	0.306965174	0.681767956	0.150497512	0.187363834	0.107983159	0.095860566	0.481481481	0.261437908	0.02832244	Non-amniote	Non-amniote	Non-amniote	Non-amniote	Non-amniote	Non-amniote	Amniote	Sauropsida	Non-herbivore	No	No	Cisuralian	Guadalupian	No	Non-amniote	Non-amniote	Non-amniote	Amniote	Non-amniote	Non-amniote	Non-amniote	Amniote
Feeserpeton_oklahomensis	0.249668874	0.677245509	0.057615894	0.217021277	0.153822997	0.118404255	0.608510638	0.30212766	0.070212766	Amniote	Sauropsida	Amniote	Sauropsida	Amniote	Sauropsida	Amniote	Sauropsida	Non-herbivore	No	No	Cisuralian	No	No	Amniote	Amniote	Amniote	Amniote	Amniote	Amniote	Amniote	Amniote
Gansurhinus_naobaogouensis	0.253040541	0.563157895	0.080405405	0.254716981	0.152644278	0.059748428	0.512578616	0.169811321	0.128930818	Amniote	Sauropsida	Amniote	Sauropsida	Non-amniote	Non-amniote	Amniote	Sauropsida	Herbivore	No	No	No	No	Lopingian	Amniote	Amniote	Non-amniote	Amniote	Amniote	Amniote	Non-amniote	Amniote
Gephyrostegus_bohemicus	0.185998014	0.598402556	0.034260179	0.18970448	0.113368672	0.004766444	0.661582459	0.244041945	0.041944709	Non-amniote	Non-amniote	Non-amniote	Non-amniote	Non-amniote	Non-amniote	Non-amniote	Non-amniote	Non-herbivore	No	Pennsylvanian	No	No	No	Non-amniote	Non-amniote	Non-amniote	Non-amniote	Non-amniote	Non-amniote	Non-amniote	Non-amniote
Glanosuchus_macrops	0.198430141	0.282774049	0.031397174	0.212863706	0.165050456	0.184686064	0.290964778	0.183767228	0.06431853	Amniote	Synapsida	Amniote	Synapsida	Amniote	Synapsida	Amniote	Synapsida	Non-herbivore	No	No	No	Guadalupian	No	Therapsida	Therapsida	Therapsida	Therapsida	Amniote	Amniote	Amniote	Amniote
Greererpeton_burkemorani	0.191182796	0.573548387	0.053763441	0.197183099	0.128303017	0.034205231	0.623742455	0.281690141	0.07444668	Non-amniote	Non-amniote	Non-amniote	Non-amniote	Non-amniote	Non-amniote	Non-amniote	Non-amniote	Non-herbivore	Mississippian	No	No	No	No	Non-amniote	Non-amniote	Non-amniote	Non-amniote	Non-amniote	Non-amniote	Non-amniote	Non-amniote
Haptodus_garnettensis	0.25248227	0.536683417	0.067612293	0.247191011	0.14476455	0.113258427	0.503370787	0.307865169	0.071910112	Amniote	Synapsida	Amniote	Synapsida	Amniote	Synapsida	Amniote	Synapsida	Non-herbivore	No	Pennsylvanian	No	No	No	Amniote	Amniote	Amniote	Amniote	Amniote	Amniote	Amniote	Amniote
Huskerpeton_englehorni	0.285057471	0.692093023	0.074521073	0.156862745	0.104597405	0.078431373	0.547237077	0.204991087	0.024955437	Non-amniote	Non-amniote	Non-amniote	Non-amniote	Non-amniote	Non-amniote	Amniote	Sauropsida	Non-herbivore	No	No	Cisuralian	No	No	Non-amniote	Non-amniote	Non-amniote	Amniote	Non-amniote	Non-amniote	Non-amniote	Amniote
Ianthodon_schultzei	0.227027027	0.471910112	0.073513514	0.230769231	0.126206443	0.035897436	0.492307692	0.271794872	0.056410256	Amniote	Synapsida	Amniote	Synapsida	Amniote	Synapsida	Amniote	Synapsida	Non-herbivore	No	Pensylvanian	No	No	No	Amniote	Amniote	Amniote	Amniote	Amniote	Amniote	Amniote	Amniote
Iberospondylus_schultzei	0.176405733	0.538720539	0.055126792	0.188271605	0.106728099	0.061831276	0.627572016	0.197530864	0.041152263	Non-amniote	Non-amniote	Non-amniote	Non-amniote	Non-amniote	Non-amniote	Non-amniote	Non-amniote	Non-herbivore	No	Pensylvanian	No	No	No	Non-amniote	Non-amniote	Non-amniote	Non-amniote	Non-amniote	Non-amniote	Non-amniote	Non-amniote
Karenites_ornamentatus	0.100998573	0.180612245	0.064479315	0.256906077	0.121380987	0.017955801	0.42679558	0.102209945	0.064917127	Amniote	Synapsida	Amniote	Synapsida	Amniote	Synapsida	Amniote	Synapsida	Non-herbivore	No	No	No	Guadalupian	No	Therapsida	Therapsida	Therapsida	Therapsida	Amniote	Amniote	Amniote	Amniote
Karpinskiosaurus_secundus	0.274760383	0.616487455	0.045207668	0.195121951	0.13715097	0.018292683	0.528963415	0.25304878	0.028963415	Non-amniote	Non-amniote	Non-amniote	Non-amniote	Non-amniote	Non-amniote	Non-amniote	Non-amniote	Non-herbivore	No	No	No	Guadalupian	Lopingian	Non-amniote	Non-amniote	Non-amniote	Non-amniote	Non-amniote	Non-amniote	Non-amniote	Non-amniote
Kotlassia_prima	0.298941799	0.649425287	0.047089947	0.221938776	0.142655404	0.035714286	0.520408163	0.280612245	0.058673469	Non-amniote	Non-amniote	Non-amniote	Non-amniote	Non-amniote	Non-amniote	Non-amniote	Non-amniote	Non-herbivore	No	No	No	Guadalupian	Lopingian	Non-amniote	Non-amniote	Non-amniote	Non-amniote	Non-amniote	Non-amniote	Non-amniote	Non-amniote
Kuwavaatakdectes_sanmiguelensis	0.238187702	0.493959732	0.110032362	0.326409496	0.225026196	0.06231454	0.474777448	0.237388724	0.077151335	Non-amniote	Non-amniote	Amniote	Synapsida	Non-amniote	Non-amniote	Non-amniote	Non-amniote	Herbivore	No	No	Cisuralian	No	No	Non-amniote	Amniote	Non-amniote	Non-amniote	Non-amniote	Amniote	Non-amniote	Non-amniote
Labidosaurikos_meachami	0.210324484	0.475333333	0.138643068	0.199481865	0.123708019	0.023316062	0.489637306	0.308290155	0.049222798	Amniote	Sauropsida	Amniote	Sauropsida	Non-amniote	Non-amniote	Amniote	Sauropsida	Herbivore	No	No	Cisuralian	No	No	Amniote	Amniote	Non-amniote	Amniote	Amniote	Amniote	Non-amniote	Amniote
Labidosaurus_hamatus	0.275087719	0.540689655	0.104561404	0.248387097	0.167159209	0.058064516	0.451612903	0.335483871	0.067741935	Amniote	Sauropsida	Amniote	Sauropsida	Non-amniote	Non-amniote	Amniote	Sauropsida	Non-herbivore	No	No	Cisuralian	No	No	Amniote	Amniote	Non-amniote	Amniote	Amniote	Amniote	Non-amniote	Amniote
Lethiscus_stocki	0.188941176	0.452394366	0.049411765	0.133701657	0.07770703	0.037016575	0.546961326	0.271823204	0.075138122	Non-amniote	Non-amniote	Non-amniote	Non-amniote	Non-amniote	Non-amniote	Non-amniote	Non-amniote	Non-herbivore	Mississippian	No	No	No	No	Non-amniote	Non-amniote	Non-amniote	Non-amniote	Non-amniote	Non-amniote	Non-amniote	Non-amniote
Limnoscelis_paludis	0.254362416	0.6064	0.092281879	0.230529595	0.16818548	0.062305296	0.53894081	0.241433022	0.113707165	Non-amniote	Non-amniote	Amniote	Synapsida	Non-amniote	Non-amniote	Non-amniote	Non-amniote	Non-herbivore	No	Pennsylvanian	No	No	No	Non-amniote	Amniote	Non-amniote	Non-amniote	Non-amniote	Amniote	Non-amniote	Non-amniote
Llistrofus_pricei	0.293656716	0.488819876	0.12238806	0.189710611	0.140641639	0.057877814	0.344051447	0.324758842	0.109324759	Non-amniote	Non-amniote	Non-amniote	Non-amniote	Non-amniote	Non-amniote	Amniote	Sauropsida	Non-herbivore	No	No	Cisuralian	No	No	Non-amniote	Non-amniote	Non-amniote	Amniote	Non-amniote	Non-amniote	Non-amniote	Amniote
Lycaenops_ornatus	0.214953271	0.327635328	0.048971963	0.304587156	0.169662486	0.097247706	0.337614679	0.165137615	0.119266055	Amniote	Synapsida	Amniote	Synapsida	Amniote	Synapsida	Amniote	Synapsida	Non-herbivore	No	No	No	Guadalupian	Lopingian	Therapsida	Therapsida	Therapsida	Therapsida	Amniote	Amniote	Amniote	Amniote
Lycosuchus_vanderrieti	0.209496811	0.31547492	0.064705882	0.233793103	0.160371938	0.11	0.326896552	0.124137931	0.082758621	Amniote	Synapsida	Amniote	Synapsida	Amniote	Synapsida	Amniote	Synapsida	Non-herbivore	No	No	No	Guadalupian	No	Therapsida	Therapsida	Therapsida	Therapsida	Amniote	Amniote	Amniote	Amniote
Megalocephalus_pachycephalus	0.179002876	0.650522648	0.047363375	0.210045662	0.158324472	0.097899543	0.690410959	0.243835616	0.061187215	Non-amniote	Non-amniote	Non-amniote	Non-amniote	Non-amniote	Non-amniote	Non-amniote	Non-amniote	Non-herbivore	No	Pennsylvanian	No	No	No	Non-amniote	Non-amniote	Non-amniote	Non-amniote	Non-amniote	Non-amniote	Non-amniote	Non-amniote
Moradisaurus_grandis	0.222395833	0.496511628	0.098958333	0.183254344	0.10569544	0.009478673	0.502369668	0.254344392	0.047393365	Amniote	Sauropsida	Amniote	Sauropsida	Non-amniote	Non-amniote	Amniote	Sauropsida	Herbivore	No	No	No	No	Lopingian	Amniote	Amniote	Non-amniote	Amniote	Amniote	Amniote	Non-amniote	Amniote
Moschognathus_whaitsi	0.292	0.696381579	0.096413793	0.318120805	0.222274672	0.251677852	0.565100671	0.263087248	0.214765101	Amniote	Synapsida	Amniote	Synapsida	Amniote	Synapsida	Amniote	Synapsida	Herbivore	No	No	No	Guadalupian	No	Amniote	Amniote	Amniote	Amniote	Amniote	Amniote	Amniote	Amniote
Neopteroplax_conemaughensis	0.203759398	0.558762887	0.079699248	0.264808362	0.157686751	0.145296167	0.588850174	0.25087108	0.059233449	Non-amniote	Non-amniote	Non-amniote	Non-amniote	Non-amniote	Non-amniote	Non-amniote	Non-amniote	Non-herbivore	No	Pennsylvanian	No	No	No	Non-amniote	Non-amniote	Non-amniote	Non-amniote	Non-amniote	Non-amniote	Non-amniote	Non-amniote
Niassodon_mfumukasi	0.139927366	0.339026915	0.228583636	0.31496063	0.208679824	0.331003937	0.576771654	0.113188976	0.18996063	Amniote	Synapsida	Amniote	Synapsida	Amniote	Synapsida	Amniote	Synapsida	Herbivore	No	No	No	Guadalupian	Lopingian	Therapsida	Therapsida	Therapsida	Therapsida	Anomodont	Anomodont	Anomodont	Anomodont
Nochelesaurus_alexanderi	0.278125	0.669172932	0.103125	0.408866995	0.219254289	0.068965517	0.460591133	0.125615764	0.115763547	Amniote	Sauropsida	Amniote	Sauropsida	Amniote	Sauropsida	Amniote	Sauropsida	Herbivore	No	No	No	Guadalupian	No	Amniote	Amniote	Amniote	Amniote	Amniote	Amniote	Amniote	Amniote
Oestocephalus_amphiuminus	0.219749216	0.312946429	0.057053292	0.168831169	0.098262776	0.041558442	0.246753247	0.254545455	0.135064935	Non-amniote	Non-amniote	Non-amniote	Non-amniote	Non-amniote	Non-amniote	Non-amniote	Non-amniote	Non-herbivore	No	Pennsylvanian	No	No	No	Non-amniote	Non-amniote	Non-amniote	Non-amniote	Non-amniote	Non-amniote	Non-amniote	Non-amniote
Onchiodon_labyrinthicus	0.183235639	0.615354331	0.031535756	0.178733032	0.106672673	0.019343891	0.67760181	0.20361991	0.021493213	Non-amniote	Non-amniote	Non-amniote	Non-amniote	Non-amniote	Non-amniote	Non-amniote	Non-amniote	Non-herbivore	No	No	Cisuralian	No	No	Non-amniote	Non-amniote	Non-amniote	Non-amniote	Non-amniote	Non-amniote	Non-amniote	Non-amniote
Orobates_pabsti	0.264656085	0.577598152	0.083703704	0.182489451	0.123779353	0.042194093	0.540084388	0.305907173	0.11814346	Non-amniote	Non-amniote	Amniote	Synapsida	Non-amniote	Non-amniote	Non-amniote	Non-amniote	Herbivore	No	No	Cisuralian	No	No	Non-amniote	Amniote	Non-amniote	Non-amniote	Non-amniote	Amniote	Non-amniote	Non-amniote
Oudenodon_bainii	0.158467724	0.406347735	0.224827212	0.313267813	0.228900835	0.098730549	0.561015561	0.0999181	0.187551188	Amniote	Synapsida	Amniote	Synapsida	Amniote	Synapsida	Amniote	Synapsida	Herbivore	No	No	No	Guadalupian	Lopingian	Therapsida	Therapsida	Therapsida	Therapsida	Anomodont	Anomodont	Anomodont	Anomodont
Owenetta_sp	0.260957643	0.532706767	0.094843462	0.155518395	0.100256149	0.040133779	0.463210702	0.202341137	0.12541806	Amniote	Sauropsida	Amniote	Sauropsida	Amniote	Sauropsida	Amniote	Sauropsida	Non-herbivore	No	No	No	Guadalupian	Lopingian	Amniote	Amniote	Amniote	Amniote	Amniote	Amniote	Amniote	Amniote
Pantylus_cordatus	0.175054705	0.657276995	0.062988434	0.231111111	0.169793141	0.057925926	0.693333333	0.185185185	0.122962963	Non-amniote	Non-amniote	Non-amniote	Non-amniote	Non-amniote	Non-amniote	Amniote	Sauropsida	Non-herbivore	No	No	Cisuralian	No	No	Non-amniote	Non-amniote	Non-amniote	Amniote	Non-amniote	Non-amniote	Non-amniote	Amniote
Parrsboro_jaw	0.1875	0.571428571	0.055397727	0.213438735	0.146088831	0.023715415	0.623188406	0.238471673	0.092226614	Non-amniote	Non-amniote	Non-amniote	Non-amniote	Non-amniote	Non-amniote	Non-amniote	Non-amniote	Non-herbivore	No	Pennsylvanian	No	No	No	Non-amniote	Non-amniote	Non-amniote	Non-amniote	Non-amniote	Non-amniote	Non-amniote	Non-amniote
Pholiderpeton_attheyi	0.198009368	0.601779359	0.084543326	0.324503311	0.207950187	0.066225166	0.632450331	0.280353201	0.054083885	Non-amniote	Non-amniote	Non-amniote	Non-amniote	Non-amniote	Non-amniote	Non-amniote	Non-amniote	Non-herbivore	No	Pennsylvanian	No	No	No	Non-amniote	Non-amniote	Non-amniote	Non-amniote	Non-amniote	Non-amniote	Non-amniote	Non-amniote
Pholiderpeton_scutigerum	0.199595142	0.544751381	0.087348178	0.335169881	0.192623286	0.088613407	0.574839302	0.270890725	0.046831956	Non-amniote	Non-amniote	Non-amniote	Non-amniote	Non-amniote	Non-amniote	Non-amniote	Non-amniote	Non-herbivore	No	Pennsylvanian	No	No	No	Non-amniote	Non-amniote	Non-amniote	Non-amniote	Non-amniote	Non-amniote	Non-amniote	Non-amniote
Phonerpeton_pricei	0.176229508	0.544303797	0.081352459	0.198095238	0.110773696	0.041904762	0.628571429	0.278095238	0.099047619	Non-amniote	Non-amniote	Non-amniote	Non-amniote	Non-amniote	Non-amniote	Non-amniote	Non-amniote	Non-herbivore	No	No	Cisuralian	No	No	Non-amniote	Non-amniote	Non-amniote	Non-amniote	Non-amniote	Non-amniote	Non-amniote	Non-amniote
Petrolacosaurus_kansensis	0.21655914	0.493627451	0.075268817	0.181818182	0.107946008	0.008264463	0.539256198	0.29338843	0.033057851	Amniote	Sauropsida	Amniote	Sauropsida	Non-amniote	Non-amniote	Amniote	Sauropsida	Non-herbivore	No	Pennsylvanian	No	No	No	Amniote	Amniote	Non-amniote	Amniote	Amniote	Amniote	Non-amniote	Amniote
Procynosuchus_delaharpeae	0.086678508	0.234615385	0.079218472	0.258865248	0.140580202	0.138475177	0.629432624	0.108156028	0.132978723	Amniote	Synapsida	Amniote	Synapsida	Amniote	Synapsida	Amniote	Synapsida	Non-herbivore	No	No	No	Guadalupian	Lopingian	Therapsida	Therapsida	Therapsida	Therapsida	Amniote	Amniote	Amniote	Amniote
Protorothyris_archeri	0.206493506	0.569892473	0.052207792	0.183186951	0.111602638	0.080928482	0.616060226	0.268506901	0.036386449	Amniote	Sauropsida	Amniote	Sauropsida	Non-amniote	Non-amniote	Amniote	Sauropsida	Non-herbivore	No	No	Cisuralian	No	No	Amniote	Amniote	Non-amniote	Amniote	Amniote	Amniote	Non-amniote	Amniote
Purlovia_maxima	0.153350515	0.273563218	0.077319588	0.311138015	0.229471651	0.073970944	0.41283293	0.244552058	0.127118644	Amniote	Synapsida	Amniote	Synapsida	Amniote	Synapsida	Amniote	Synapsida	Herbivore	No	No	No	No	Lopingian	Therapsida	Therapsida	Therapsida	Therapsida	Amniote	Amniote	Amniote	Amniote
Rastosuchus_hammeri	0.222500896	0.613636364	0.119073212	0.183262712	0.125546493	0.030720339	0.565677966	0.247881356	0.041313559	Non-amniote	Non-amniote	Non-amniote	Non-amniote	Non-amniote	Non-amniote	Non-amniote	Non-amniote	Non-herbivore	No	No	No	Guadalupian	Lopingian	Non-amniote	Non-amniote	Non-amniote	Non-amniote	Non-amniote	Non-amniote	Non-amniote	Non-amniote
Reiszia_gubini	0.189793814	0.427146172	0.067113402	0.20411985	0.099351758	0.005617978	0.504681648	0.257490637	0.0917603	Amniote	Synapsida	Amniote	Synapsida	Amniote	Synapsida	Amniote	Synapsida	Non-herbivore	No	No	No	Guadalupian	No	Amniote	Amniote	Amniote	Amniote	Amniote	Amniote	Amniote	Amniote
Rhodotheratus_parvus	0.323076923	0.54375	0.086472149	0.243243243	0.139366975	0.022113022	0.375921376	0.366093366	0.085995086	Amniote	Sauropsida	Amniote	Sauropsida	Non-amniote	Non-amniote	Amniote	Sauropsida	Herbivore	No	No	Cisuralian	Guadalupian	No	Amniote	Amniote	Non-amniote	Amniote	Amniote	Amniote	Non-amniote	Amniote
Sauroctonus_parringtoni	0.215656566	0.347154472	0.048989899	0.3117506	0.184870808	0.065227818	0.35971223	0.18705036	0.091127098	Amniote	Synapsida	Amniote	Synapsida	Amniote	Synapsida	Amniote	Synapsida	Non-herbivore	No	No	No	Guadalupian	Lopingian	Therapsida	Therapsida	Therapsida	Therapsida	Amniote	Amniote	Amniote	Amniote
Sclerocephalus_haeuseri	0.200245098	0.46954023	0.053921569	0.186046512	0.111384532	0.005116279	0.544186047	0.258139535	0.030232558	Non-amniote	Non-amniote	Non-amniote	Non-amniote	Non-amniote	Non-amniote	Non-amniote	Non-amniote	Non-herbivore	No	No	Cisuralian	No	No	Non-amniote	Non-amniote	Non-amniote	Non-amniote	Non-amniote	Non-amniote	Non-amniote	Non-amniote
Scutosaurus_sp	0.294444444	0.680733945	0.065873016	0.555555556	0.293278464	0.111481481	0.52962963	0.181481481	0.055555556	Amniote	Sauropsida	Amniote	Sauropsida	Amniote	Sauropsida	Amniote	Sauropsida	Herbivore	No	No	No	Guadalupian	No	Amniote	Amniote	Amniote	Amniote	Amniote	Amniote	Amniote	Amniote
Secodontosaurus_obtusidens	0.206006006	0.460402685	0.095045045	0.172857143	0.097261224	0.021428571	0.525714286	0.282857143	0.054285714	Amniote	Synapsida	Amniote	Synapsida	Amniote	Synapsida	Amniote	Synapsida	Non-herbivore	No	No	Cisuralian	Guadalupian	No	Amniote	Amniote	Amniote	Amniote	Amniote	Amniote	Amniote	Amniote
Seymouria_baylorensis	0.216636197	0.477822581	0.087751371	0.27852349	0.167802126	0.020134228	0.501677852	0.213087248	0.048657718	Non-amniote	Non-amniote	Non-amniote	Non-amniote	Non-amniote	Non-amniote	Non-amniote	Non-amniote	Non-herbivore	No	No	Cisuralian	Guadalupian	No	Non-amniote	Non-amniote	Non-amniote	Non-amniote	Non-amniote	Non-amniote	Non-amniote	Non-amniote
Shihtienfenia_permica	0.211488251	0.591240876	0.161357702	0.261640798	0.206837724	0.106430155	0.545454545	0.168514412	0.097560976	Amniote	Sauropsida	Amniote	Sauropsida	Amniote	Sauropsida	Amniote	Sauropsida	Herbivore	No	No	No	No	Lopingian	Amniote	Amniote	Amniote	Amniote	Amniote	Amniote	Amniote	Amniote
Sigournea_multidentata	0.155124654	0.550819672	0.046168052	0.134497817	0.098834881	0.0730131	0.679475983	0.213973799	0.040174672	Non-amniote	Non-amniote	Non-amniote	Non-amniote	Non-amniote	Non-amniote	Non-amniote	Non-amniote	Non-herbivore	Mississippian	No	No	No	No	Non-amniote	Non-amniote	Non-amniote	Non-amniote	Non-amniote	Non-amniote	Non-amniote	Non-amniote
Suminia_getmanovi	0.212405609	0.48617284	0.051779935	0.273022752	0.183968382	0.104008667	0.565547129	0.229685807	0.117009751	Amniote	Synapsida	Amniote	Synapsida	Amniote	Synapsida	Amniote	Synapsida	Herbivore	No	No	No	Guadalupian	No	Therapsida	Therapsida	Therapsida	Therapsida	Anomodont	Anomodont	Anomodont	Anomodont
Syodon_efremovi	0.19582505	0.379576108	0.066302187	0.265786993	0.162684182	0.009425071	0.459000943	0.228086711	0.098020735	Amniote	Synapsida	Amniote	Synapsida	Amniote	Synapsida	Amniote	Synapsida	Non-herbivore	No	No	Cisuralian	Guadalupian	No	Amniote	Amniote	Amniote	Amniote	Amniote	Amniote	Amniote	Amniote
Trimerorhachis_insignis	0.18224163	0.740828402	0.11077147	0.158914729	0.102721524	0.059431525	0.669250646	0.19379845	0.065891473	Non-amniote	Non-amniote	Non-amniote	Non-amniote	Non-amniote	Non-amniote	Non-amniote	Non-amniote	Non-herbivore	No	No	Cisuralian	No	No	Non-amniote	Non-amniote	Non-amniote	Non-amniote	Non-amniote	Non-amniote	Non-amniote	Non-amniote
Tseajaia_campi	0.167369902	0.376582278	0.064978903	0.236601307	0.161539579	0.039346405	0.516339869	0.22745098	0.033986928	Non-amniote	Non-amniote	Amniote	Synapsida	Non-amniote	Non-amniote	Non-amniote	Non-amniote	Non-herbivore	No	No	Cisuralian	No	No	Non-amniote	Amniote	Non-amniote	Non-amniote	Non-amniote	Amniote	Non-amniote	Non-amniote
Ulemica_invisa	0.29664293	0.639473684	0.104984741	0.30387289	0.250412948	0.205759682	0.523336643	0.275074479	0.109235353	Amniote	Synapsida	Amniote	Synapsida	Amniote	Synapsida	Amniote	Synapsida	Herbivore	No	No	No	Guadalupian	No	Amniote	Amniote	Amniote	Amniote	Amniote	Amniote	Amniote	Amniote
Ulemosaurus_svigagensis	0.324307692	0.780740741	0.141538462	0.347578348	0.235290298	0.202279202	0.541310541	0.256410256	0.165242165	Amniote	Synapsida	Amniote	Synapsida	Amniote	Synapsida	Amniote	Synapsida	Herbivore	No	No	No	Guadalupian	No	Amniote	Amniote	Amniote	Amniote	Amniote	Amniote	Amniote	Amniote
Varanosaurus_acutirostris	0.155793026	0.435534591	0.061529809	0.153354633	0.086884627	0.043769968	0.608093717	0.236421725	0.037273695	Amniote	Synapsida	Amniote	Synapsida	Amniote	Synapsida	Amniote	Synapsida	Non-herbivore	No	No	Cisuralian	Guadalupian	No	Amniote	Amniote	Amniote	Amniote	Amniote	Amniote	Amniote	Amniote
Viatkosuchus_sumini	0.215918958	0.318123667	0.077424023	0.227272727	0.163259188	0.045454545	0.305785124	0.196969697	0.060606061	Amniote	Synapsida	Amniote	Synapsida	Amniote	Synapsida	Amniote	Synapsida	Non-herbivore	No	No	No	Guadalupian	No	Amniote	Amniote	Amniote	Amniote	Amniote	Amniote	Amniote	Amniote
Whatcheeria_deltae	0.22046332	0.641573034	0.075289575	0.192170819	0.137289295	0.056939502	0.604982206	0.225978648	0.055160142	Non-amniote	Non-amniote	Non-amniote	Non-amniote	Non-amniote	Non-amniote	Non-amniote	Non-amniote	Non-herbivore	Mississippian	No	No	No	No	Non-amniote	Non-amniote	Non-amniote	Non-amniote	Non-amniote	Non-amniote	Non-amniote	Non-amniote
Youngina_capensis	0.153014184	0.364135021	0.050177305	0.118845501	0.079268767	0.020373514	0.555178268	0.202037351	0.037351443	Amniote	Sauropsida	Amniote	Sauropsida	Amniote	Sauropsida	Amniote	Sauropsida	Non-herbivore	No	No	No	Guadalupian	Lopingian	Amniote	Amniote	Amniote	Amniote	Amniote	Amniote	Amniote	Amniote
