# Supplementary material for: Mandibular form and function is more disparate in amniotes than in non-amniote tetrapods from the late Palaeozoic
Source: PeerJ. 2025 Nov 26;13:e20243. doi: 10.7717/peerj.20243 (PMC12664332; doi:10.7717/peerj.20243)
Supplement: Supplemental Information 6 [file peerj-13-20243-s006.zip › SUPPLEMENTARY FILE 7 Code_R2/Code biomechanics/group_amniote_h4.txt]

	Group
Acheloma_sp	Non-amniote
Acroplous_vorax	Non-amniote
Adamanterpeton_ohioensis	Non-amniote
Aerosaurus_wellesi	Amniote
Alrausuchus_tagax	Amniote
Alveusdectes_fenestratus	Amniote
Annatherapsidus_petri	Amniote
Anthracosaurus_russelli	Non-amniote
Araeoscelis_gracilis	Amniote
Archegosaurus_decheni	Non-amniote
Archeria_crassidisca	Non-amniote
Arctognathus_curvimola	Amniote
Aulacephalodon_kapoliwacela	Amniote
Balanerpeton_woodi	Non-amniote
Belebey_vegrandis	Amniote
Biarmosuchus_tener	Amniote
Bolosaurus_major	Amniote
Bolosaurus_striatus	Amniote
Bradysaurus_sp	Amniote
Broiliellus_reiszi	Non-amniote
Caerorhachis_bairdi	Non-amniote
Captorhinus_laticeps	Amniote
Casea_broilii	Amniote
Chroniosaurus_dongusensis	Non-amniote
Chroniosuchus_paradoxus	Non-amniote
Claudiosaurus_germaini	Amniote
Cotylorhynchus_romeri	Amniote
Crassigyrinus_scoticus	Non-amniote
Cynariops_robustus	Amniote
Daptocephalus_leoniceps	Amniote
Delorhynchus_cifelli	Amniote
Deltavjatia_rossicus	Amniote
Dendrerpeton_helogenes	Non-amniote
Desmatodon_hesperis	Non-amniote
Diadectes_absitus	Non-amniote
Diadectes_lentus	Non-amniote
Dicynodontoides_sp	Amniote
Dimetrodon_spp	Amniote
Diploceraspis_burkei	Non-amniote
Discosauriscus_austriacus	Non-amniote
Doragnathus_woodi	Non-amniote
Dvinia_prima	Amniote
Edaphosaurus_boanerges	Amniote
Ennatosaurus_tecton	Amniote
Eoherpeton_watsoni	Non-amniote
Eosimops_watsoni	Amniote
Eryopoid_mandible	Non-amniote
Eryops_megacephalus	Non-amniote
Estemmenosuchus_uralensis	Amniote
Euptychognathus_bathyrhynchus	Amniote
Euryodus_dalyae	Amniote
Feeserpeton_oklahomensis	Amniote
Gansurhinus_naobaogouensis	Amniote
Gephyrostegus_bohemicus	Non-amniote
Glanosuchus_macrops	Amniote
Greererpeton_burkemorani	Non-amniote
Haptodus_garnettensis	Amniote
Huskerpeton_englehorni	Amniote
Ianthodon_schultzei	Amniote
Iberospondylus_schultzei	Non-amniote
Karenites_ornamentatus	Amniote
Karpinskiosaurus_secundus	Non-amniote
Kotlassia_prima	Non-amniote
Kuwavaatakdectes_sanmiguelensis	Non-amniote
Labidosaurikos_meachami	Amniote
Labidosaurus_hamatus	Amniote
Lethiscus_stocki	Non-amniote
Limnoscelis_paludis	Non-amniote
Llistrofus_pricei	Amniote
Lycaenops_ornatus	Amniote
Lycosuchus_vanderrieti	Amniote
Megalocephalus_pachycephalus	Non-amniote
Moradisaurus_grandis	Amniote
Moschognathus_whaitsi	Amniote
Neopteroplax_conemaughensis	Non-amniote
Niassodon_mfumukasi	Amniote
Nochelesaurus_alexanderi	Amniote
Oestocephalus_amphiuminus	Non-amniote
Onchiodon_labyrinthicus	Non-amniote
Orobates_pabsti	Non-amniote
Oudenodon_bainii	Amniote
Owenetta_sp	Amniote
Pantylus_cordatus	Amniote
Parrsboro_jaw	Non-amniote
Petrolacosaurus_kansensis	Amniote
Pholiderpeton_attheyi	Non-amniote
Pholiderpeton_scutigerum	Non-amniote
Phonerpeton_pricei	Non-amniote
Procynosuchus_delaharpeae	Amniote
Protorothyris_archeri	Amniote
Purlovia_maxima	Amniote
Rastosuchus_hammeri	Non-amniote
Reiszia_gubini	Amniote
Rhodotheratus_parvus	Amniote
Sauroctonus_parringtoni	Amniote
Sclerocephalus_haeuseri	Non-amniote
Scutosaurus_sp	Amniote
Secodontosaurus_obtusidens	Amniote
Seymouria_baylorensis	Non-amniote
Shihtienfenia_permica	Amniote
Sigournea_multidentata	Non-amniote
Suminia_getmanovi	Amniote
Syodon_efremovi	Amniote
Trimerorhachis_insignis	Non-amniote
Tseajaia_campi	Non-amniote
Ulemica_invisa	Amniote
Ulemosaurus_svigagensis	Amniote
Varanosaurus_acutirostris	Amniote
Viatkosuchus_sumini	Amniote
Whatcheeria_deltae	Non-amniote
Youngina_capensis	Amniote
