# Supplementary material for: Mandibular form and function is more disparate in amniotes than in non-amniote tetrapods from the late Palaeozoic
Source: PeerJ. 2025 Nov 26;13:e20243. doi: 10.7717/peerj.20243 (PMC12664332; doi:10.7717/peerj.20243)
Supplement: Supplemental Information 6 [file peerj-13-20243-s006.zip › SUPPLEMENTARY FILE 7 Code_R2/Code biomechanics/group_synsaur_h2.txt]

	Group
Acheloma_sp	Non-amniote
Acroplous_vorax	Non-amniote
Adamanterpeton_ohioensis	Non-amniote
Aerosaurus_wellesi	Synapsida
Alrausuchus_tagax	Synapsida
Alveusdectes_fenestratus	Synapsida
Annatherapsidus_petri	Synapsida
Anthracosaurus_russelli	Non-amniote
Araeoscelis_gracilis	Sauropsida
Archegosaurus_decheni	Non-amniote
Archeria_crassidisca	Non-amniote
Arctognathus_curvimola	Synapsida
Aulacephalodon_kapoliwacela	Synapsida
Balanerpeton_woodi	Non-amniote
Belebey_vegrandis	Sauropsida
Biarmosuchus_tener	Synapsida
Bolosaurus_major	Sauropsida
Bolosaurus_striatus	Sauropsida
Bradysaurus_sp	Sauropsida
Broiliellus_reiszi	Non-amniote
Caerorhachis_bairdi	Non-amniote
Captorhinus_laticeps	Sauropsida
Casea_broilii	Synapsida
Chroniosaurus_dongusensis	Non-amniote
Chroniosuchus_paradoxus	Non-amniote
Claudiosaurus_germaini	Sauropsida
Cotylorhynchus_romeri	Synapsida
Crassigyrinus_scoticus	Non-amniote
Cynariops_robustus	Synapsida
Daptocephalus_leoniceps	Synapsida
Delorhynchus_cifelli	Sauropsida
Deltavjatia_rossicus	Sauropsida
Dendrerpeton_helogenes	Non-amniote
Desmatodon_hesperis	Synapsida
Diadectes_absitus	Synapsida
Diadectes_lentus	Synapsida
Dicynodontoides_sp	Synapsida
Dimetrodon_spp	Synapsida
Diploceraspis_burkei	Non-amniote
Discosauriscus_austriacus	Non-amniote
Doragnathus_woodi	Non-amniote
Dvinia_prima	Synapsida
Edaphosaurus_boanerges	Synapsida
Ennatosaurus_tecton	Synapsida
Eoherpeton_watsoni	Non-amniote
Eosimops_watsoni	Synapsida
Eryopoid_mandible	Non-amniote
Eryops_megacephalus	Non-amniote
Estemmenosuchus_uralensis	Synapsida
Euptychognathus_bathyrhynchus	Synapsida
Euryodus_dalyae	Non-amniote
Feeserpeton_oklahomensis	Sauropsida
Gansurhinus_naobaogouensis	Sauropsida
Gephyrostegus_bohemicus	Non-amniote
Glanosuchus_macrops	Synapsida
Greererpeton_burkemorani	Non-amniote
Haptodus_garnettensis	Synapsida
Huskerpeton_englehorni	Non-amniote
Ianthodon_schultzei	Synapsida
Iberospondylus_schultzei	Non-amniote
Karenites_ornamentatus	Synapsida
Karpinskiosaurus_secundus	Non-amniote
Kotlassia_prima	Non-amniote
Kuwavaatakdectes_sanmiguelensis	Synapsida
Labidosaurikos_meachami	Sauropsida
Labidosaurus_hamatus	Sauropsida
Lethiscus_stocki	Non-amniote
Limnoscelis_paludis	Synapsida
Llistrofus_pricei	Non-amniote
Lycaenops_ornatus	Synapsida
Lycosuchus_vanderrieti	Synapsida
Megalocephalus_pachycephalus	Non-amniote
Moradisaurus_grandis	Sauropsida
Moschognathus_whaitsi	Synapsida
Neopteroplax_conemaughensis	Non-amniote
Niassodon_mfumukasi	Synapsida
Nochelesaurus_alexanderi	Sauropsida
Oestocephalus_amphiuminus	Non-amniote
Onchiodon_labyrinthicus	Non-amniote
Orobates_pabsti	Synapsida
Oudenodon_bainii	Synapsida
Owenetta_sp	Sauropsida
Pantylus_cordatus	Non-amniote
Parrsboro_jaw	Non-amniote
Petrolacosaurus_kansensis	Sauropsida
Pholiderpeton_attheyi	Non-amniote
Pholiderpeton_scutigerum	Non-amniote
Phonerpeton_pricei	Non-amniote
Procynosuchus_delaharpeae	Synapsida
Protorothyris_archeri	Sauropsida
Purlovia_maxima	Synapsida
Rastosuchus_hammeri	Non-amniote
Reiszia_gubini	Synapsida
Rhodotheratus_parvus	Sauropsida
Sauroctonus_parringtoni	Synapsida
Sclerocephalus_haeuseri	Non-amniote
Scutosaurus_sp	Sauropsida
Secodontosaurus_obtusidens	Synapsida
Seymouria_baylorensis	Non-amniote
Shihtienfenia_permica	Sauropsida
Sigournea_multidentata	Non-amniote
Suminia_getmanovi	Synapsida
Syodon_efremovi	Synapsida
Trimerorhachis_insignis	Non-amniote
Tseajaia_campi	Synapsida
Ulemica_invisa	Synapsida
Ulemosaurus_svigagensis	Synapsida
Varanosaurus_acutirostris	Synapsida
Viatkosuchus_sumini	Synapsida
Whatcheeria_deltae	Non-amniote
Youngina_capensis	Sauropsida
