# Supplementary material for: Mandibular form and function is more disparate in amniotes than in non-amniote tetrapods from the late Palaeozoic
Source: PeerJ. 2025 Nov 26;13:e20243. doi: 10.7717/peerj.20243 (PMC12664332; doi:10.7717/peerj.20243)
Supplement: Supplemental Information 6 [file peerj-13-20243-s006.zip › SUPPLEMENTARY FILE 7 Code_R2/Code biomechanics/group_herb.txt]

	Group
Acheloma_sp	Non_herbivore
Acroplous_vorax	Non_herbivore
Adamanterpeton_ohioensis	Non_herbivore
Aerosaurus_wellesi	Non_herbivore
Alrausuchus_tagax	Non_herbivore
Alveusdectes_fenestratus	Non_herbivore
Annatherapsidus_petri	Non_herbivore
Anthracosaurus_russelli	Non_herbivore
Araeoscelis_gracilis	Non_herbivore
Archegosaurus_decheni	Non_herbivore
Archeria_crassidisca	Non_herbivore
Arctognathus_curvimola	Non_herbivore
Aulacephalodon_kapoliwacela	Herbivore
Balanerpeton_woodi	Non_herbivore
Belebey_vegrandis	Herbivore
Biarmosuchus_tener	Non_herbivore
Bolosaurus_major	Herbivore
Bolosaurus_striatus	Herbivore
Bradysaurus_sp	Herbivore
Broiliellus_reiszi	Non_herbivore
Caerorhachis_bairdi	Non_herbivore
Captorhinus_laticeps	Non_herbivore
Casea_broilii	Herbivore
Chroniosaurus_dongusensis	Non_herbivore
Chroniosuchus_paradoxus	Non_herbivore
Claudiosaurus_germaini	Non_herbivore
Cotylorhynchus_romeri	Herbivore
Crassigyrinus_scoticus	Non_herbivore
Cynariops_robustus	Non_herbivore
Daptocephalus_leoniceps	Herbivore
Delorhynchus_cifelli	Non_herbivore
Deltavjatia_rossicus	Herbivore
Dendrerpeton_helogenes	Non_herbivore
Desmatodon_hesperis	Herbivore
Diadectes_absitus	Herbivore
Diadectes_lentus	Herbivore
Dicynodontoides_sp	Herbivore
Dimetrodon_spp	Non_herbivore
Diploceraspis_burkei	Non_herbivore
Discosauriscus_austriacus	Non_herbivore
Doragnathus_woodi	Non_herbivore
Dvinia_prima	Non_herbivore
Edaphosaurus_boanerges	Herbivore
Ennatosaurus_tecton	Herbivore
Eoherpeton_watsoni	Non_herbivore
Eosimops_newtoni	Herbivore
Eryopoid_mandible	Non_herbivore
Eryops_megacephalus	Non_herbivore
Estemmenosuchus_uralensis	Non_herbivore
Euptychognathus_bathyrhynchus	Herbivore
Euryodus_dalyae	Non_herbivore
Feeserpeton_oklahomensis	Non_herbivore
Gansurhinus_naobaogouensis	Herbivore
Gephyrostegus_bohemicus	Non_herbivore
Glanosuchus_macrops	Non_herbivore
Greererpeton_burkemorani	Non_herbivore
Haptodus_garnettensis	Non_herbivore
Huskerpeton_englehorni	Non_herbivore
Ianthodon_schultzei	Non_herbivore
Iberospondylus_schultzei	Non_herbivore
Karenites_ornamentatus	Non_herbivore
Karpinskiosaurus_secundus	Non_herbivore
Kotlassia_prima	Non_herbivore
Kuwavaatakdectes_sanmiguelensis	Herbivore
Labidosaurikos_meachami	Herbivore
Labidosaurus_hamatus	Non_herbivore
Lethiscus_stocki	Non_herbivore
Limnoscelis_paludis	Non_herbivore
Llistrofus_pricei	Non_herbivore
Lycaenops_ornatus	Non_herbivore
Lycosuchus_vanderrieti	Non_herbivore
Megalocephalus_pachycephalus	Non_herbivore
Moradisaurus_grandis	Herbivore
Moschognathus_whaitsi	Herbivore
Neopteroplax_conemaughensis	Non_herbivore
Niassodon_mfumukasi	Herbivore
Nochelesaurus_alexanderi	Herbivore
Oestocephalus_amphiuminus	Non_herbivore
Onchiodon_labyrinthicus	Non_herbivore
Orobates_pabsti	Herbivore
Oudenodon_bainii	Herbivore
Owenetta_sp	Non_herbivore
Pantylus_cordatus	Non_herbivore
Parrsboro_jaw	Non_herbivore
Petrolacosaurus_kansensis	Non_herbivore
Pholiderpeton_attheyi	Non_herbivore
Pholiderpeton_scutigerum	Non_herbivore
Phonerpeton_pricei	Non_herbivore
Procynosuchus_delaharpeae	Non_herbivore
Protorothyris_archeri	Non_herbivore
Purlovia_maxima	Herbivore
Rastosuchus_hammeri	Non_herbivore
Reiszia_gubini	Non_herbivore
Rhodotheratus_parvus	Herbivore
Sauroctonus_parringtoni	Non_herbivore
Sclerocephalus_haeuseri	Non_herbivore
Scutosaurus_sp	Herbivore
Secodontosaurus_obtusidens	Non_herbivore
Seymouria_baylorensis	Non_herbivore
Shihtienfenia_permica	Herbivore
Sigournea_multidentata	Non_herbivore
Suminia_getmanovi	Herbivore
Syodon_efremovi	Non_herbivore
Trimerorhachis_insignis	Non_herbivore
Tseajaia_campi	Non_herbivore
Ulemica_invisa	Herbivore
Ulemosaurus_svigagensis	Herbivore
Varanosaurus_acutirostris	Non_herbivore
Viatkosuchus_sumini	Non_herbivore
Whatcheeria_deltae	Non_herbivore
Youngina_capensis	Non_herbivore
