# Supplementary material for: Mandibular form and function is more disparate in amniotes than in non-amniote tetrapods from the late Palaeozoic
Source: PeerJ. 2025 Nov 26;13:e20243. doi: 10.7717/peerj.20243 (PMC12664332; doi:10.7717/peerj.20243)
Supplement: Supplemental Information 6 [file peerj-13-20243-s006.zip › SUPPLEMENTARY FILE 7 Code_R2/Code biomechanics/taxon_ages.txt]

FAD	LAD
Acheloma_sp	290.1	272.3
Acroplous_vorax	298.9	290.1
Adamanterpeton_ohioensis	309.8	307.5
Aerosaurus_wellesi	303.7	286
Alrausuchus_tagax	272.5	264.28
Alveusdectes_fenestratus	259.9	254.17
Annatherapsidus_petri	264.28	257.4
Anthracosaurus_russelli	318.7	309.8
Araeoscelis_gracilis	279.3	272.3
Archegosaurus_decheni	298.9	295.5
Archeria_crassidisca	298.9	286
Arctognathus_curvimola	259.9	254.17
Aulacephalodon_kapoliwacela	259.9	254.17
Balanerpeton_woodi	336	330.9
Belebey_vegrandis	266.9	264.28
Biarmosuchus_tener	266.9	264.28
Bolosaurus_major	290.1	279.3
Bolosaurus_striatus	298.9	279.3
Bradysaurus_sp	264.28	259.51
Broiliellus_reiszi	298.9	272.3
Caerorhachis_bairdi	330.9	327
Captorhinus_laticeps	286	279.3
Casea_broilii	279.3	272.3
Chroniosaurus_dongusensis	264.28	259.51
Chroniosuchus_paradoxus	264.28	257.4
Claudiosaurus_germaini	259.9	252.17
Cotylorhynchus_romeri	279.3	272.3
Crassigyrinus_scoticus	336	327
Cynariops_robustus	259.9	254.17
Daptocephalus_leoniceps	259.9	252.17
Delorhynchus_cifelli	290.1	279.3
Deltavjatia_rossicus	264.28	259.51
Dendrerpeton_helogenes	318.7	316.9
Desmatodon_hesperis	306	303.7
Diadectes_absitus	290.1	279.3
Diadectes_lentus	298.9	286
Dicynodontoides_sp	259.9	251.9
Dimetrodon_spp	298.9	273.01
Diploceraspis_burkei	303.7	290.1
Discosauriscus_austriacus	298.9	273.01
Doragnathus_woodi	336	327
Dvinia_prima	264.28	257.4
Edaphosaurus_boanerges	298.9	279.3
Ennatosaurus_tecton	266.9	264.28
Eoherpeton_watsoni	330.9	327
Eosimops_newtoni	259.9	254.51
Eryopoid_mandible	303.7	295.5
Eryops_megacephalus	266.9	264.28
Estemmenosuchus_uralensis	266.9	264.28
Euptychognathus_bathyrhynchus	259.9	254.17
Euryodus_dalyae	279.3	272.3
Feeserpeton_oklahomensis	290.1	279.3
Gansurhinus_naobaogouensis	254.17	252.17
Gephyrostegus_bohemicus	309.8	307.5
Glanosuchus_macrops	264.28	259.51
Greererpeton_burkemorani	327	323.7
Haptodus_garnettensis	306	303.7
Huskerpeton_englehorni	298.9	295.5
Ianthodon_schultzei	306	303.7
Iberospondylus_schultzei	301	300.4
Karenites_ornamentatus	264.28	259.51
Karpinskiosaurus_secundus	264.28	257.4
Kotlassia_prima	264.28	257.4
Kuwavaatakdectes_sanmiguelensis	298.9	286
Labidosaurikos_meachami	279.3	273.01
Labidosaurus_hamatus	279.3	273.01
Lethiscus_stocki	346.7	336
Limnoscelis_paludis	303.7	298.9
Llistrofus_pricei	290.1	279.3
Lycaenops_ornatus	259.9	254.17
Lycosuchus_vanderrieti	264.28	259.51
Megalocephalus_pachycephalus	318.7	316.9
Moradisaurus_grandis	254.17	252.17
Moschognathus_whaitsi	259.9	259.51
Neopteroplax_conemaughensis	307.5	300.4
Niassodon_mfumukasi	259.9	254.17
Nochelesaurus_alexanderi	264.28	259.51
Oestocephalus_amphiuminus	309.8	307.5
Onchiodon_labyrinthicus	298.9	290.1
Orobates_pabsti	290.1	279.3
Oudenodon_bainii	259.9	254.17
Owenetta_sp	259.9	247.2
Pantylus_cordatus	290.1	286
Parrsboro_jaw	318.8	317
Petrolacosaurus_kansensis	306	303.7
Pholiderpeton_attheyi	316.9	315.2
Pholiderpeton_scutigerum	318.7	307
Phonerpeton_pricei	298.9	286
Procynosuchus_delaharpeae	259.9	247.2
Protorothyris_archeri	298.9	295.5
Purlovia_maxima	259.51	257.4
Rastosuchus_hammeri	261	252.17
Reiszia_gubini	272.5	264.28
Rhodotheratus_parvus	279.3	272.3
Sauroctonus_parringtoni	259.9	254.17
Sclerocephalus_haeuseri	298.9	295.5
Scutosaurus_sp	264.28	259.51
Secodontosaurus_obtusidens	290.1	272.3
Seymouria_baylorensis	290.1	272.3
Shihtienfenia_permica	254.17	252.17
Sigournea_multidentata	340	336
Suminia_getmanovi	268.24	259.51
Syodon_efremovi	279.5	264.28
Trimerorhachis_insignis	298.9	273.01
Tseajaia_campi	298.9	286
Ulemica_invisa	266.9	259.51
Ulemosaurus_svigagensis	266.9	259.51
Varanosaurus_acutirostris	279.3	272.3
Viatkosuchus_sumini	264.28	259.51
Whatcheeria_deltae	340	336
Youngina_capensis	259.9	254.17
