# Supplementary material for: Mandibular form and function is more disparate in amniotes than in non-amniote tetrapods from the late Palaeozoic
Source: PeerJ. 2025 Nov 26;13:e20243. doi: 10.7717/peerj.20243 (PMC12664332; doi:10.7717/peerj.20243)
Supplement: Supplemental Information 6 [file peerj-13-20243-s006.zip › SUPPLEMENTARY FILE 7 Code_R2/Code biomechanics/bin_ranges_epoch.txt]

Stage	max.age	min.age
Vis	346.7	330.9
Ser	330.9	323.2
Bash	323.2	315.2
Mos	315.2	307.0
Kas	307.0	303.7
Gzh	303.7	298.9
Ass	298.9	293.52
Sak	293.52	290.1
Art	290.1	283.5
Kun	283.5	273.01
Roa	273.01	266.9
Wor	266.9	264.28
Cap	264.28	259.51
Wuch	259.51	254.14
Chan	254.14	251.9
