# Supplementary material for: Mandibular form and function is more disparate in amniotes than in non-amniote tetrapods from the late Palaeozoic
Source: PeerJ. 2025 Nov 26;13:e20243. doi: 10.7717/peerj.20243 (PMC12664332; doi:10.7717/peerj.20243)
Supplement: Supplemental Information 6 [file peerj-13-20243-s006.zip › SUPPLEMENTARY FILE 7 Code_R2/Code shape occlusal/occ_group_amniote_h1.txt]

	Group
Acheloma_sp	Non-amniote
Acroplous_vorax	Non-amniote
Aelurosaurus_felinus	Amniote
Alveusdectes_fenestratus	Amniote
Aulacephalodon_kapoliwacela	Amniote
Belebey_vegrandis	Amniote
Bolosaurus_major	Amniote
Brachyprosopus_broomi	Amniote
Captorhinus_aguti	Amniote
Carrolla_craddocki	Non-amniote
Crassigyrinus_scoticus	Non-amniote
Daptocephalus_leoniceps	Amniote
Delorhynchus_cifelli	Amniote
Delphaciognathus_paucidens	Amniote
Dendrerpeton_helogenes	Non-amniote
Desmatodon_hesperis	Non-amniote
Diadectes_absitus	Non-amniote
Diadectes_lentus	Non-amniote
Dicynodon_lacerticeps	Amniote
Dicynodontoides_sp	Amniote
Diictodon_feliceps	Amniote
Diplocaulus_magnicornis	Non-amniote
Doragnathus_woodi	Non-amniote
Edaphosaurus_boanerges	Amniote
Edaphosaurus_cruciger	Amniote
Endothiodon_tolani	Amniote
Eoherpeton_watsoni	Non-amniote
Eryops_megacephalus	Non-amniote
Estemmenosuchus_mirabilis	Amniote
Euptychognathus_bathyrhynchus	Amniote
Euryodus_dalyae	Non-amniote
Feeserpeton_oklahomensis	Amniote
Galeops_whaitsi	Amniote
Gansurhinus_naobaogouensis	Amniote
Greererpeton_burkemorani	Non-amniote
Huskerpeton_englehorni	Non-amniote
Jonkeria_truculenta	Amniote
Kembawacela_kitchingi	Amniote
Labidosaurus_hamatus	Amniote
Laosuchus_hun	Non-amniote
Lycideops_longiceps	Amniote
Lycosuchus_vanderrieti	Amniote
Megalocephalus_pachycephalus	Non-amniote
Moradisaurus_grandis	Amniote
Moschops_capensis	Amniote
Niassodon_mfumukasi	Amniote
Nochelesaurus_alexanderi	Amniote
Odontocyclops_whaitsi	Amniote
Orobates_pabsti	Non-amniote
Oudenodon_bainii	Amniote
Pantylus_cordatus	Non-amniote
Parrsboro_jaw	Non-amniote
Perplexisaurus_foveatus	Amniote
Platyrhinops_lyelli	Non-amniote
Procuhy_nazariensis	Non-amniote
Procynosuchus_delaharpeae	Amniote
Purlovia_maxima	Amniote
Rastosuchus_hammeri	Non-amniote
Reiszia_gubini	Amniote
Rhachiocephalus_magnus	Amniote
Sauroctonus_progressus	Amniote
Scylacosaurus_sclateri	Amniote
Shihtienfenia_permica	Amniote
Sphenacodon_ferox	Amniote
Sumidadectes_chozaensis	Amniote
Suminia_getmanovi	Amniote
Syodon_efremovi	Amniote
Tapinocaninus_pamelae	Amniote
Tramuntanasaurus_tiai	Amniote
Trimerorhachis_insignis	Non-amniote
Ulemica_invisa	Amniote
Whatcheeria_deltae	Non-amniote
Youngina_capensis	Amniote
