# Supplementary material for: Mandibular form and function is more disparate in amniotes than in non-amniote tetrapods from the late Palaeozoic
Source: PeerJ. 2025 Nov 26;13:e20243. doi: 10.7717/peerj.20243 (PMC12664332; doi:10.7717/peerj.20243)
Supplement: Supplemental Information 6 [file peerj-13-20243-s006.zip › SUPPLEMENTARY FILE 7 Code_R2/Code shape lateral/lateral_group_amniote_carn.txt]

Taxon	Group
Acheloma_sp	Non-amniote
Acherontiscus_caledoniae	Non-amniote
Acroplous_vorax	Non-amniote
Actinodon_frossardi	Non-amniote
Adamanterpeton_ohioensis	Non-amniote
Adelogyrinus_simorhynchus	Non-amniote
Adelospondylus_watsoni	Non-amniote
Aelurosaurus_felinus	Amniote_carn
Aerosaurus_wellesi	Amniote_carn
Alrausuchus_tagax	Amniote_carn
Alveusdectes_fenestratus	Amniote_carn
Annatherapsidus_petri	Amniote_carn
Anomocephalus_africanus	Amniote_herb
Anthracosaurus_russelli	Non-amniote
Araeoscelis_gracilis	Amniote_carn
Archegosaurus_decheni	Non-amniote
Archeria_crassidisca	Non-amniote
Arctognathus_curvimola	Amniote_carn
Ariekanerpeton_sigalovi	Non-amniote
Ascendonanus_nestleri	Amniote_carn
Aulacephalodon_kapoliwacela	Amniote_herb
Australerpeton_cosgriffi	Non-amniote
Balanerpeton_woodi	Non-amniote
Batropetes_palatinus	Non-amniote
Belebey_vegrandis	Amniote_herb
Biarmosuchus_tener	Amniote_carn
Biseridens_qilianicus	Amniote_herb
Bolosaurus_major	Amniote_herb
Bolosaurus_striatus	Amniote_herb
Brachydectes_elongatus	Non-amniote
Brachyprosopus_broomi	Amniote_herb
Bradysaurus_sp	Amniote_herb
Broiliellus_reiszi	Non-amniote
Brouffia_orientalis	Amniote_carn
Caerorhachis_bairdi	Non-amniote
Captorhinus_aguti	Amniote_carn
Captorhinus_laticeps	Amniote_carn
Carbonodraco_lundi	Amniote_carn
Carrolla_craddocki	Non-amniote
Casea_broilii	Amniote_herb
Cephalerpeton_ventriarmatum	Amniote_carn
Chroniosaurus_dongusensis	Non-amniote
Chroniosuchus_paradoxus	Non-amniote
Claudiosaurus_germaini	Amniote_carn
Cochleosaurus_bohemicus	Non-amniote
Colobomycter_pholeter	Amniote_carn
Coloraderpeton_brilli	Non-amniote
Colosteus_scutellatus	Non-amniote
Cotylorhynchus_romeri	Amniote_herb
Crassigyrinus_scoticus	Non-amniote
Cynariops_robustus	Amniote_carn
Daptocephalus_leoniceps	Amniote_herb
Delorhynchus_cifelli	Amniote_carn
Delphaciognathus_paucidens	Amniote_carn
Deltavjatia_rossicus	Amniote_herb
Dendrerpeton_helogenes	Non-amniote
Desmatodon_hesperis	Non-amniote
Diadectes_absitus	Non-amniote
Diadectes_lentus	Non-amniote
Dicynodon_lacerticeps	Amniote_herb
Dicynodontoides_sp	Amniote_herb
Diictodon_feliceps	Amniote_herb
Dimetrodon_spp	Amniote_carn
Diplocaulus_magnicornis	Non-amniote
Diploceraspis_burkei	Non-amniote
Discosauriscus_austriacus	Non-amniote
Doragnathus_woodi	Non-amniote
Dvinia_prima	Amniote_carn
Edaphosaurus_boanerges	Amniote_herb
Edaphosaurus_claviger	Amniote_herb
Edaphosaurus_cruciger	Amniote_herb
Edaphosaurus_pogonias	Amniote_herb
Eldeceeon_rolfei	Non-amniote
Emydops_arctatus	Amniote_herb
Endothiodon_mahalanobisi	Amniote
Endothiodon_tolani	Amniote_herb
Ennatosaurus_tecton	Amniote_herb
Eobaphetes_kansensis	Non-amniote
Eoherpeton_watsoni	Non-amniote
Eosimops_newtoni	Amniote_herb
Eothyris_parkeyi	Amniote_carn
Eryopoid_jaw	Non-amniote
Eryops_megacephalus	Non-amniote
Estemmenosuchus_mirabilis	Amniote_carn
Estemmenosuchus_uralensis	Amniote_carn
Euptychognathus_bathyrhynchus	Amniote_herb
Euryodus_dalyae	Non-amniote
Feeserpeton_oklahomensis	Amniote_carn
Gansurhinus_naobaogouensis	Amniote_herb
Gephyrostegus_bohemicus	Non-amniote
Glanosuchus_macrops	Amniote_carn
Glaucosaurus_megalops	Amniote_carn
Gordodon_kraineri	Amniote_herb
Greererpeton_burkemorani	Non-amniote
Haptodus_garnettensis	Amniote_carn
Huskerpeton_englehorni	Non-amniote
Ianthodon_schultzei	Amniote_carn
Iberospondylus_schultzei	Non-amniote
Infernovenator_steenae	Non-amniote
Jimusaria_monanensis	Amniote_herb
Jonkeria_truculenta	Amniote_herb
Karenites_ornamentatus	Amniote_carn
Karpinskiosaurus_secundus	Non-amniote
Kembawacela_kitchingi	Amniote_herb
Korkonterpeton_kalnense	Non-amniote
Kotlassia_prima	Non-amniote
Kuwavaatakdectes_sanmiguelensis	Non-amniote
Labidosaurikos_meachami	Amniote_herb
Labidosaurus_hamatus	Amniote_carn
Laosuchus_hun	Non-amniote
Lethiscus_stocki	Non-amniote
Leucocephalus_wewersi	Amniote_carn
Limnoscelis_paludis	Non-amniote
Llistrofus_pricei	Non-amniote
Lycaenops_ornatus	Amniote_carn
Lycideops_longiceps	Amniote_carn
Lycosuchus_vanderrieti	Amniote_carn
Lysorophus_sp	Non-amniote
Makowskia_laticephala	Non-amniote
Martensius_bromackerensis	Amniote_carn
Megalocephalus_pachycephalus	Non-amniote
Mesosaurus_tenuidens	Amniote_carn
Microbrachis_pelikani	Non-amniote
Micromelerpeton_credneri	Non-amniote
Milleropsis_pricei	Amniote_carn
Moradisaurus_grandis	Amniote_herb
Moschognathus_whaitsi	Amniote_herb
Moschops_capensis	Amniote_herb
Mycterosaurus_longiceps	Amniote_carn
Nagini_mazonense	Non-amniote
Neldasaurus_wrightae	Non-amniote
Neopteroplax_conemaughensis	Non-amniote
Niassodon_mfumukasi	Amniote_herb
Nochelesaurus_alexanderi	Amniote
Odontocyclops_whaitsi	Amniote_herb
Oestocephalus_amphiuminus	Non-amniote
Onchiodon_labyrinthicus	Non-amniote
Ophiacodon_uniformis	Amniote_carn
Orobates_pabsti	Non-amniote
Orovenator_mayorum	Amniote_carn
Oudenodon_bainii	Amniote_herb
Owenetta_sp	Amniote_carn
Palaeohatteria_longicaudata	Amniote_carn
Pantelosaurus_saxonicus	Amniote_carn
Pantylus_cordatus	Non-amniote
Parrsboro_jaw	Non-amniote
Patranomodon_nyaphulii	Amniote_herb
Perplexisaurus_foveatus	Amniote_carn
Petrolacosaurus_kansensis	Amniote_carn
Pholiderpeton_attheyi	Non-amniote
Pholiderpeton_scutigerum	Non-amniote
Phonerpeton_pricei	Non-amniote
Phthinosaurus_borissiaki	Amniote_carn
Pointedward_jaw	Non-amniote
Proburnetia_viatkensis	Amniote_carn
Procynosuchus_delaharpeae	Amniote_carn
Protocaptorhinus_pricei	Amniote_carn
Protorothyris_archeri	Amniote_carn
Purlovia_maxima	Amniote_herb
Rastosuchus_hammeri	Non-amniote
Reiszia_gubini	Amniote_carn
Rhachiocephalus_magnus	Amniote_herb
Rhinesuchus_whaitsi	Non-amniote
Rhodotheratus_parvus	Amniote_carn
Sauroctonus_parringtoni	Amniote_carn
Sauroctonus_progressus	Amniote_carn
Sauropleura_scalaris	Non-amniote
Sclerocephalus_haeuseri	Non-amniote
Scutosaurus_sp	Amniote_herb
Scylacosaurus_sclateri	Amniote_carn
Secodontosaurus_obtusidens	Amniote_carn
Seymouria_baylorensis	Non-amniote
Shihtienfenia_permica	Amniote_herb
Sigournea_multidentata	Non-amniote
Silvanerpeton_miripedes	Non-amniote
Solenodonsaurus_janenschi	Non-amniote
Sphenacodon_ferox	Amniote_carn
Spinarerpeton_brevicephalum	Non-amniote
Stenokranio_boldi	Non-amniote
Suchogorgon_golubevi	Amniote_carn
Suminia_getmanovi	Amniote_herb
Syodon_efremovi	Amniote_carn
Tapinocaninus_pamelae	Amniote_herb
Tetraceratops_insignis	Amniote_carn
Titanophoneus_potens	Amniote_carn
Tramuntanasaurus_tiai	Amniote_herb
Trimerorhachis_insignis	Non-amniote
Tseajaia_campi	Non-amniote
Ulemica_invisa	Amniote_herb
Ulemosaurus_svigagensis	Amniote_herb
Utegenia_shpinari	Non-amniote
Varanops_brevirostris	Amniote_carn
Varanosaurus_acutirostris	Amniote_carn
Viatkosuchus_sumini	Amniote_carn
Weigeltisaurus_jaekeli	Amniote_carn
Westlothiana_lizziae	Non-amniote
Whatcheeria_deltae	Non-amniote
Youngina_capensis	Amniote_carn
