# Supplementary material for: Mandibular form and function is more disparate in amniotes than in non-amniote tetrapods from the late Palaeozoic
Source: PeerJ. 2025 Nov 26;13:e20243. doi: 10.7717/peerj.20243 (PMC12664332; doi:10.7717/peerj.20243)
Supplement: Supplemental Information 6 [file peerj-13-20243-s006.zip › SUPPLEMENTARY FILE 7 Code_R2/Code shape lateral/lateral_group_herb.txt]

Taxon	Group
Acheloma_sp	Non-herbivore
Acherontiscus_caledoniae	Non-herbivore
Acroplous_vorax	Non-herbivore
Actinodon_frossardi	Non-herbivore
Adamanterpeton_ohioensis	Non-herbivore
Adelogyrinus_simorhynchus	Non-herbivore
Adelospondylus_watsoni	Non-herbivore
Aelurosaurus_felinus	Non-herbivore
Aerosaurus_wellesi	Non-herbivore
Alrausuchus_tagax	Non-herbivore
Alveusdectes_fenestratus	Non-herbivore
Annatherapsidus_petri	Non-herbivore
Anomocephalus_africanus	Herbivore
Anthracosaurus_russelli	Non-herbivore
Araeoscelis_gracilis	Non-herbivore
Archegosaurus_decheni	Non-herbivore
Archeria_crassidisca	Non-herbivore
Arctognathus_curvimola	Non-herbivore
Ariekanerpeton_sigalovi	Non-herbivore
Ascendonanus_nestleri	Non-herbivore
Aulacephalodon_kapoliwacela	Herbivore
Australerpeton_cosgriffi	Non-herbivore
Balanerpeton_woodi	Non-herbivore
Batropetes_palatinus	Non-herbivore
Belebey_vegrandis	Herbivore
Biarmosuchus_tener	Non-herbivore
Biseridens_qilianicus	Herbivore
Bolosaurus_major	Herbivore
Bolosaurus_striatus	Herbivore
Brachydectes_elongatus	Non-herbivore
Brachyprosopus_broomi	Herbivore
Bradysaurus_sp	Herbivore
Broiliellus_reiszi	Non-herbivore
Brouffia_orientalis	Non-herbivore
Caerorhachis_bairdi	Non-herbivore
Captorhinus_aguti	Non-herbivore
Captorhinus_laticeps	Non-herbivore
Carbonodraco_lundi	Non-herbivore
Carrolla_craddocki	Non-herbivore
Casea_broilii	Herbivore
Cephalerpeton_ventriarmatum	Non-herbivore
Chroniosaurus_dongusensis	Non-herbivore
Chroniosuchus_paradoxus	Non-herbivore
Claudiosaurus_germaini	Non-herbivore
Cochleosaurus_bohemicus	Non-herbivore
Colobomycter_pholeter	Non-herbivore
Coloraderpeton_brilli	Non-herbivore
Colosteus_scutellatus	Non-herbivore
Cotylorhynchus_romeri	Herbivore
Crassigyrinus_scoticus	Non-herbivore
Cynariops_robustus	Non-herbivore
Daptocephalus_leoniceps	Herbivore
Delorhynchus_cifelli	Non-herbivore
Delphaciognathus_paucidens	Non-herbivore
Deltavjatia_rossicus	Herbivore
Dendrerpeton_helogenes	Non-herbivore
Desmatodon_hesperis	Herbivore
Diadectes_absitus	Herbivore
Diadectes_lentus	Herbivore
Dicynodon_lacerticeps	Herbivore
Dicynodontoides_sp	Herbivore
Diictodon_feliceps	Herbivore
Dimetrodon_spp	Non-herbivore
Diplocaulus_magnicornis	Non-herbivore
Diploceraspis_burkei	Non-herbivore
Discosauriscus_austriacus	Non-herbivore
Doragnathus_woodi	Non-herbivore
Dvinia_prima	Non-herbivore
Edaphosaurus_boanerges	Herbivore
Edaphosaurus_claviger	Herbivore
Edaphosaurus_cruciger	Herbivore
Edaphosaurus_pogonias	Herbivore
Eldeceeon_rolfei	Non-herbivore
Emydops_arctatus	Herbivore
Endothiodon_mahalanobisi	Herbivore
Endothiodon_tolani	Herbivore
Ennatosaurus_tecton	Herbivore
Eobaphetes_kansensis	Non-herbivore
Eoherpeton_watsoni	Non-herbivore
Eosimops_newtoni	Herbivore
Eothyris_parkeyi	Non-herbivore
Eryopoid_jaw	Non-herbivore
Eryops_megacephalus	Non-herbivore
Estemmenosuchus_mirabilis	Non-herbivore
Estemmenosuchus_uralensis	Non-herbivore
Euptychognathus_bathyrhynchus	Herbivore
Euryodus_dalyae	Non-herbivore
Feeserpeton_oklahomensis	Non-herbivore
Gansurhinus_naobaogouensis	Herbivore
Gephyrostegus_bohemicus	Non-herbivore
Glanosuchus_macrops	Non-herbivore
Glaucosaurus_megalops	Non-herbivore
Gordodon_kraineri	Herbivore
Greererpeton_burkemorani	Non-herbivore
Haptodus_garnettensis	Non-herbivore
Huskerpeton_englehorni	Non-herbivore
Ianthodon_schultzei	Non-herbivore
Iberospondylus_schultzei	Non-herbivore
Infernovenator_steenae	Non-herbivore
Jimusaria_monanensis	Herbivore
Jonkeria_truculenta	Herbivore
Karenites_ornamentatus	Non-herbivore
Karpinskiosaurus_secundus	Non-herbivore
Kembawacela_kitchingi	Herbivore
Korkonterpeton_kalnense	Non-herbivore
Kotlassia_prima	Non-herbivore
Kuwavaatakdectes_sanmiguelensis	Herbivore
Labidosaurikos_meachami	Herbivore
Labidosaurus_hamatus	Non-herbivore
Laosuchus_hun	Non-herbivore
Lethiscus_stocki	Non-herbivore
Leucocephalus_wewersi	Non-herbivore
Limnoscelis_paludis	Non-herbivore
Llistrofus_pricei	Non-herbivore
Lycaenops_ornatus	Non-herbivore
Lycideops_longiceps	Non-herbivore
Lycosuchus_vanderrieti	Non-herbivore
Lysorophus_sp	Non-herbivore
Makowskia_laticephala	Non-herbivore
Martensius_bromackerensis	Non-herbivore
Megalocephalus_pachycephalus	Non-herbivore
Mesosaurus_tenuidens	Non-herbivore
Microbrachis_pelikani	Non-herbivore
Micromelerpeton_credneri	Non-herbivore
Milleropsis_pricei	Non-herbivore
Moradisaurus_grandis	Herbivore
Moschognathus_whaitsi	Herbivore
Moschops_capensis	Herbivore
Mycterosaurus_longiceps	Non-herbivore
Nagini_mazonense	Non-herbivore
Neldasaurus_wrightae	Non-herbivore
Neopteroplax_conemaughensis	Non-herbivore
Niassodon_mfumukasi	Herbivore
Nochelesaurus_alexanderi	Herbivore
Odontocyclops_whaitsi	Herbivore
Oestocephalus_amphiuminus	Non-herbivore
Onchiodon_labyrinthicus	Non-herbivore
Ophiacodon_uniformis	Non-herbivore
Orobates_pabsti	Herbivore
Orovenator_mayorum	Non-herbivore
Oudenodon_bainii	Herbivore
Owenetta_sp	Non-herbivore
Palaeohatteria_longicaudata	Non-herbivore
Pantelosaurus_saxonicus	Non-herbivore
Pantylus_cordatus	Non-herbivore
Parrsboro_jaw	Non-herbivore
Patranomodon_nyaphulii	Herbivore
Perplexisaurus_foveatus	Non-herbivore
Petrolacosaurus_kansensis	Non-herbivore
Pholiderpeton_attheyi	Non-herbivore
Pholiderpeton_scutigerum	Non-herbivore
Phonerpeton_pricei	Non-herbivore
Phthinosaurus_borissiaki	Non-herbivore
Pointedward_jaw	Non-herbivore
Proburnetia_viatkensis	Non-herbivore
Procynosuchus_delaharpeae	Non-herbivore
Protocaptorhinus_pricei	Non-herbivore
Protorothyris_archeri	Non-herbivore
Purlovia_maxima	Herbivore
Rastosuchus_hammeri	Non-herbivore
Reiszia_gubini	Non-herbivore
Rhachiocephalus_magnus	Herbivore
Rhinesuchus_whaitsi	Non-herbivore
Rhodotheratus_parvus	Non-herbivore
Sauroctonus_parringtoni	Non-herbivore
Sauroctonus_progressus	Non-herbivore
Sauropleura_scalaris	Non-herbivore
Sclerocephalus_haeuseri	Non-herbivore
Scutosaurus_sp	Herbivore
Scylacosaurus_sclateri	Non-herbivore
Secodontosaurus_obtusidens	Non-herbivore
Seymouria_baylorensis	Non-herbivore
Shihtienfenia_permica	Herbivore
Sigournea_multidentata	Non-herbivore
Silvanerpeton_miripedes	Non-herbivore
Solenodonsaurus_janenschi	Non-herbivore
Sphenacodon_ferox	Non-herbivore
Spinarerpeton_brevicephalum	Non-herbivore
Stenokranio_boldi	Non-herbivore
Suchogorgon_golubevi	Non-herbivore
Suminia_getmanovi	Herbivore
Syodon_efremovi	Non-herbivore
Tapinocaninus_pamelae	Herbivore
Tetraceratops_insignis	Non-herbivore
Titanophoneus_potens	Non-herbivore
Tramuntanasaurus_tiai	Herbivore
Trimerorhachis_insignis	Non-herbivore
Tseajaia_campi	Non-herbivore
Ulemica_invisa	Herbivore
Ulemosaurus_svigagensis	Herbivore
Utegenia_shpinari	Non-herbivore
Varanops_brevirostris	Non-herbivore
Varanosaurus_acutirostris	Non-herbivore
Viatkosuchus_sumini	Non-herbivore
Weigeltisaurus_jaekeli	Non-herbivore
Westlothiana_lizziae	Non-herbivore
Whatcheeria_deltae	Non-herbivore
Youngina_capensis	Non-herbivore
