# Supplementary material for: Mandibular form and function is more disparate in amniotes than in non-amniote tetrapods from the late Palaeozoic
Source: PeerJ. 2025 Nov 26;13:e20243. doi: 10.7717/peerj.20243 (PMC12664332; doi:10.7717/peerj.20243)
Supplement: Supplemental Information 6 [file peerj-13-20243-s006.zip › SUPPLEMENTARY FILE 7 Code_R2/Code shape occlusal/occ_group_synsaur_h3.txt]

	Group
Acheloma_sp	Non-amniote
Acroplous_vorax	Non-amniote
Aelurosaurus_felinus	Synapsida
Alveusdectes_fenestratus	Synapsida
Aulacephalodon_kapoliwacela	Synapsida
Belebey_vegrandis	Sauropsida
Bolosaurus_major	Sauropsida
Brachyprosopus_broomi	Synapsida
Captorhinus_aguti	Non-amniote
Carrolla_craddocki	Non-amniote
Crassigyrinus_scoticus	Non-amniote
Daptocephalus_leoniceps	Synapsida
Delorhynchus_cifelli	Sauropsida
Delphaciognathus_paucidens	Synapsida
Dendrerpeton_helogenes	Non-amniote
Desmatodon_hesperis	Non-amniote
Diadectes_absitus	Non-amniote
Diadectes_lentus	Non-amniote
Dicynodon_lacerticeps	Synapsida
Dicynodontoides_sp	Synapsida
Diictodon_feliceps	Synapsida
Diplocaulus_magnicornis	Non-amniote
Doragnathus_woodi	Non-amniote
Edaphosaurus_boanerges	Synapsida
Edaphosaurus_cruciger	Synapsida
Endothiodon_tolani	Synapsida
Eoherpeton_watsoni	Non-amniote
Eryops_megacephalus	Non-amniote
Estemmenosuchus_mirabilis	Synapsida
Euptychognathus_bathyrhynchus	Synapsida
Euryodus_dalyae	Non-amniote
Feeserpeton_oklahomensis	Sauropsida
Galeops_whaitsi	Synapsida
Gansurhinus_naobaogouensis	Non-amniote
Greererpeton_burkemorani	Non-amniote
Huskerpeton_englehorni	Non-amniote
Jonkeria_truculenta	Synapsida
Kembawacela_kitchingi	Synapsida
Labidosaurus_hamatus	Non-amniote
Laosuchus_hun	Non-amniote
Lycideops_longiceps	Synapsida
Lycosuchus_vanderrieti	Synapsida
Megalocephalus_pachycephalus	Non-amniote
Moradisaurus_grandis	Non-amniote
Moschops_capensis	Synapsida
Niassodon_mfumukasi	Synapsida
Nochelesaurus_alexanderi	Sauropsida
Odontocyclops_whaitsi	Synapsida
Orobates_pabsti	Non-amniote
Oudenodon_bainii	Synapsida
Pantylus_cordatus	Non-amniote
Parrsboro_jaw	Non-amniote
Perplexisaurus_foveatus	Synapsida
Platyrhinops_lyelli	Non-amniote
Procuhy_nazariensis	Non-amniote
Procynosuchus_delaharpeae	Synapsida
Purlovia_maxima	Synapsida
Rastosuchus_hammeri	Non-amniote
Reiszia_gubini	Synapsida
Rhachiocephalus_magnus	Synapsida
Sauroctonus_progressus	Synapsida
Scylacosaurus_sclateri	Synapsida
Shihtienfenia_permica	Sauropsida
Sphenacodon_ferox	Synapsida
Sumidadectes_chozaensis	Non-amniote
Suminia_getmanovi	Synapsida
Syodon_efremovi	Synapsida
Tapinocaninus_pamelae	Synapsida
Tramuntanasaurus_tiai	Non-amniote
Trimerorhachis_insignis	Non-amniote
Ulemica_invisa	Synapsida
Whatcheeria_deltae	Non-amniote
Youngina_capensis	Sauropsida
