# Supplementary material for: Mandibular form and function is more disparate in amniotes than in non-amniote tetrapods from the late Palaeozoic
Source: PeerJ. 2025 Nov 26;13:e20243. doi: 10.7717/peerj.20243 (PMC12664332; doi:10.7717/peerj.20243)
Supplement: Supplemental Information 6 [file peerj-13-20243-s006.zip › SUPPLEMENTARY FILE 7 Code_R2/Code shape lateral/lateral_group_amniote_h1.txt]

Taxon	Group
Acheloma_sp	Non-amniote
Acherontiscus_caledoniae	Non-amniote
Acroplous_vorax	Non-amniote
Actinodon_frossardi	Non-amniote
Adamanterpeton_ohioensis	Non-amniote
Adelogyrinus_simorhynchus	Non-amniote
Adelospondylus_watsoni	Non-amniote
Aelurosaurus_felinus	Amniote
Aerosaurus_wellesi	Amniote
Alrausuchus_tagax	Amniote
Alveusdectes_fenestratus	Amniote
Annatherapsidus_petri	Amniote
Anomocephalus_africanus	Amniote
Anthracosaurus_russelli	Non-amniote
Araeoscelis_gracilis	Amniote
Archegosaurus_decheni	Non-amniote
Archeria_crassidisca	Non-amniote
Arctognathus_curvimola	Amniote
Ariekanerpeton_sigalovi	Non-amniote
Ascendonanus_nestleri	Amniote
Aulacephalodon_kapoliwacela	Amniote
Australerpeton_cosgriffi	Non-amniote
Balanerpeton_woodi	Non-amniote
Batropetes_palatinus	Non-amniote
Belebey_vegrandis	Amniote
Biarmosuchus_tener	Amniote
Biseridens_qilianicus	Amniote
Bolosaurus_major	Amniote
Bolosaurus_striatus	Amniote
Brachydectes_elongatus	Non-amniote
Brachyprosopus_broomi	Amniote
Bradysaurus_sp	Amniote
Broiliellus_reiszi	Non-amniote
Brouffia_orientalis	Amniote
Caerorhachis_bairdi	Non-amniote
Captorhinus_aguti	Amniote
Captorhinus_laticeps	Amniote
Carbonodraco_lundi	Amniote
Carrolla_craddocki	Non-amniote
Casea_broilii	Amniote
Cephalerpeton_ventriarmatum	Amniote
Chroniosaurus_dongusensis	Non-amniote
Chroniosuchus_paradoxus	Non-amniote
Claudiosaurus_germaini	Amniote
Cochleosaurus_bohemicus	Non-amniote
Colobomycter_pholeter	Amniote
Coloraderpeton_brilli	Non-amniote
Colosteus_scutellatus	Non-amniote
Cotylorhynchus_romeri	Amniote
Crassigyrinus_scoticus	Non-amniote
Cynariops_robustus	Amniote
Daptocephalus_leoniceps	Amniote
Delorhynchus_cifelli	Amniote
Delphaciognathus_paucidens	Amniote
Deltavjatia_rossicus	Amniote
Dendrerpeton_helogenes	Non-amniote
Desmatodon_hesperis	Non-amniote
Diadectes_absitus	Non-amniote
Diadectes_lentus	Non-amniote
Dicynodon_lacerticeps	Amniote
Dicynodontoides_sp	Amniote
Diictodon_feliceps	Amniote
Dimetrodon_spp	Amniote
Diplocaulus_magnicornis	Non-amniote
Diploceraspis_burkei	Non-amniote
Discosauriscus_austriacus	Non-amniote
Doragnathus_woodi	Non-amniote
Dvinia_prima	Amniote
Edaphosaurus_boanerges	Amniote
Edaphosaurus_claviger	Amniote
Edaphosaurus_cruciger	Amniote
Edaphosaurus_pogonias	Amniote
Eldeceeon_rolfei	Non-amniote
Emydops_arctatus	Amniote
Endothiodon_mahalanobisi	Amniote
Endothiodon_tolani	Amniote
Ennatosaurus_tecton	Amniote
Eobaphetes_kansensis	Non-amniote
Eoherpeton_watsoni	Non-amniote
Eosimops_newtoni	Amniote
Eothyris_parkeyi	Amniote
Eryopoid_jaw	Non-amniote
Eryops_megacephalus	Non-amniote
Estemmenosuchus_mirabilis	Amniote
Estemmenosuchus_uralensis	Amniote
Euptychognathus_bathyrhynchus	Amniote
Euryodus_dalyae	Non-amniote
Feeserpeton_oklahomensis	Amniote
Gansurhinus_naobaogouensis	Amniote
Gephyrostegus_bohemicus	Non-amniote
Glanosuchus_macrops	Amniote
Glaucosaurus_megalops	Amniote
Gordodon_kraineri	Amniote
Greererpeton_burkemorani	Non-amniote
Haptodus_garnettensis	Amniote
Huskerpeton_englehorni	Non-amniote
Ianthodon_schultzei	Amniote
Iberospondylus_schultzei	Non-amniote
Infernovenator_steenae	Non-amniote
Jimusaria_monanensis	Amniote
Jonkeria_truculenta	Amniote
Karenites_ornamentatus	Amniote
Karpinskiosaurus_secundus	Non-amniote
Kembawacela_kitchingi	Amniote
Korkonterpeton_kalnense	Non-amniote
Kotlassia_prima	Non-amniote
Kuwavaatakdectes_sanmiguelensis	Non-amniote
Labidosaurikos_meachami	Amniote
Labidosaurus_hamatus	Amniote
Laosuchus_hun	Non-amniote
Lethiscus_stocki	Non-amniote
Leucocephalus_wewersi	Amniote
Limnoscelis_paludis	Non-amniote
Llistrofus_pricei	Non-amniote
Lycaenops_ornatus	Amniote
Lycideops_longiceps	Amniote
Lycosuchus_vanderrieti	Amniote
Lysorophus_sp	Non-amniote
Makowskia_laticephala	Non-amniote
Martensius_bromackerensis	Amniote
Megalocephalus_pachycephalus	Non-amniote
Mesosaurus_tenuidens	Amniote
Microbrachis_pelikani	Non-amniote
Micromelerpeton_credneri	Non-amniote
Milleropsis_pricei	Amniote
Moradisaurus_grandis	Amniote
Moschognathus_whaitsi	Amniote
Moschops_capensis	Amniote
Mycterosaurus_longiceps	Amniote
Nagini_mazonense	Non-amniote
Neldasaurus_wrightae	Non-amniote
Neopteroplax_conemaughensis	Non-amniote
Niassodon_mfumukasi	Amniote
Nochelesaurus_alexanderi	Amniote
Odontocyclops_whaitsi	Amniote
Oestocephalus_amphiuminus	Non-amniote
Onchiodon_labyrinthicus	Non-amniote
Ophiacodon_uniformis	Amniote
Orobates_pabsti	Non-amniote
Orovenator_mayorum	Amniote
Oudenodon_bainii	Amniote
Owenetta_sp	Amniote
Palaeohatteria_longicaudata	Amniote
Pantelosaurus_saxonicus	Amniote
Pantylus_cordatus	Non-amniote
Parrsboro_jaw	Non-amniote
Patranomodon_nyaphulii	Amniote
Perplexisaurus_foveatus	Amniote
Petrolacosaurus_kansensis	Amniote
Pholiderpeton_attheyi	Non-amniote
Pholiderpeton_scutigerum	Non-amniote
Phonerpeton_pricei	Non-amniote
Phthinosaurus_borissiaki	Amniote
Pointedward_jaw	Non-amniote
Proburnetia_viatkensis	Amniote
Procynosuchus_delaharpeae	Amniote
Protocaptorhinus_pricei	Amniote
Protorothyris_archeri	Amniote
Purlovia_maxima	Amniote
Rastosuchus_hammeri	Non-amniote
Reiszia_gubini	Amniote
Rhachiocephalus_magnus	Amniote
Rhinesuchus_whaitsi	Non-amniote
Rhodotheratus_parvus	Amniote
Sauroctonus_parringtoni	Amniote
Sauroctonus_progressus	Amniote
Sauropleura_scalaris	Non-amniote
Sclerocephalus_haeuseri	Non-amniote
Scutosaurus_sp	Amniote
Scylacosaurus_sclateri	Amniote
Secodontosaurus_obtusidens	Amniote
Seymouria_baylorensis	Non-amniote
Shihtienfenia_permica	Amniote
Sigournea_multidentata	Non-amniote
Silvanerpeton_miripedes	Non-amniote
Solenodonsaurus_janenschi	Non-amniote
Sphenacodon_ferox	Amniote
Spinarerpeton_brevicephalum	Non-amniote
Stenokranio_boldi	Non-amniote
Suchogorgon_golubevi	Amniote
Suminia_getmanovi	Amniote
Syodon_efremovi	Amniote
Tapinocaninus_pamelae	Amniote
Tetraceratops_insignis	Amniote
Titanophoneus_potens	Amniote
Tramuntanasaurus_tiai	Amniote
Trimerorhachis_insignis	Non-amniote
Tseajaia_campi	Non-amniote
Ulemica_invisa	Amniote
Ulemosaurus_svigagensis	Amniote
Utegenia_shpinari	Non-amniote
Varanops_brevirostris	Amniote
Varanosaurus_acutirostris	Amniote
Viatkosuchus_sumini	Amniote
Weigeltisaurus_jaekeli	Amniote
Westlothiana_lizziae	Non-amniote
Whatcheeria_deltae	Non-amniote
Youngina_capensis	Amniote
