# Supplementary material for: Mandibular form and function is more disparate in amniotes than in non-amniote tetrapods from the late Palaeozoic
Source: PeerJ. 2025 Nov 26;13:e20243. doi: 10.7717/peerj.20243 (PMC12664332; doi:10.7717/peerj.20243)
Supplement: Supplemental Information 6 [file peerj-13-20243-s006.zip › SUPPLEMENTARY FILE 7 Code_R2/Code shape lateral/lateral_group_synsaur_h1.txt]

Taxon	Group
Acheloma_sp	Non-amniote
Acherontiscus_caledoniae	Non-amniote
Acroplous_vorax	Non-amniote
Actinodon_frossardi	Non-amniote
Adamanterpeton_ohioensis	Non-amniote
Adelogyrinus_simorhynchus	Non-amniote
Adelospondylus_watsoni	Non-amniote
Aelurosaurus_felinus	Synapsida
Aerosaurus_wellesi	Synapsida
Alrausuchus_tagax	Synapsida
Alveusdectes_fenestratus	Synapsida
Annatherapsidus_petri	Synapsida
Anomocephalus_africanus	Synapsida
Anthracosaurus_russelli	Non-amniote
Araeoscelis_gracilis	Sauropsida
Archegosaurus_decheni	Non-amniote
Archeria_crassidisca	Non-amniote
Arctognathus_curvimola	Synapsida
Ariekanerpeton_sigalovi	Non-amniote
Ascendonanus_nestleri	Synapsida
Aulacephalodon_kapoliwacela	Synapsida
Australerpeton_cosgriffi	Non-amniote
Balanerpeton_woodi	Non-amniote
Batropetes_palatinus	Non-amniote
Belebey_vegrandis	Sauropsida
Biarmosuchus_tener	Synapsida
Biseridens_qilianicus	Synapsida
Bolosaurus_major	Sauropsida
Bolosaurus_striatus	Sauropsida
Brachydectes_elongatus	Non-amniote
Brachyprosopus_broomi	Synapsida
Bradysaurus_sp	Sauropsida
Broiliellus_reiszi	Non-amniote
Brouffia_orientalis	Sauropsida
Caerorhachis_bairdi	Non-amniote
Captorhinus_aguti	Sauropsida
Captorhinus_laticeps	Sauropsida
Carbonodraco_lundi	Sauropsida
Carrolla_craddocki	Non-amniote
Casea_broilii	Synapsida
Cephalerpeton_ventriarmatum	Sauropsida
Chroniosaurus_dongusensis	Non-amniote
Chroniosuchus_paradoxus	Non-amniote
Claudiosaurus_germaini	Sauropsida
Cochleosaurus_bohemicus	Non-amniote
Colobomycter_pholeter	Sauropsida
Coloraderpeton_brilli	Non-amniote
Colosteus_scutellatus	Non-amniote
Cotylorhynchus_romeri	Synapsida
Crassigyrinus_scoticus	Non-amniote
Cynariops_robustus	Synapsida
Daptocephalus_leoniceps	Synapsida
Delorhynchus_cifelli	Sauropsida
Delphaciognathus_paucidens	Synapsida
Deltavjatia_rossicus	Sauropsida
Dendrerpeton_helogenes	Non-amniote
Desmatodon_hesperis	Non-amniote
Diadectes_absitus	Non-amniote
Diadectes_lentus	Non-amniote
Dicynodon_lacerticeps	Synapsida
Dicynodontoides_sp	Synapsida
Diictodon_feliceps	Synapsida
Dimetrodon_spp	Synapsida
Diplocaulus_magnicornis	Non-amniote
Diploceraspis_burkei	Non-amniote
Discosauriscus_austriacus	Non-amniote
Doragnathus_woodi	Non-amniote
Dvinia_prima	Synapsida
Edaphosaurus_boanerges	Synapsida
Edaphosaurus_claviger	Synapsida
Edaphosaurus_cruciger	Synapsida
Edaphosaurus_pogonias	Synapsida
Eldeceeon_rolfei	Non-amniote
Emydops_arctatus	Synapsida
Endothiodon_mahalanobisi	Synapsida
Endothiodon_tolani	Synapsida
Ennatosaurus_tecton	Synapsida
Eobaphetes_kansensis	Non-amniote
Eoherpeton_watsoni	Non-amniote
Eosimops_newtoni	Synapsida
Eothyris_parkeyi	Synapsida
Eryopoid_jaw	Non-amniote
Eryops_megacephalus	Non-amniote
Estemmenosuchus_mirabilis	Synapsida
Estemmenosuchus_uralensis	Synapsida
Euptychognathus_bathyrhynchus	Synapsida
Euryodus_dalyae	Non-amniote
Feeserpeton_oklahomensis	Sauropsida
Gansurhinus_naobaogouensis	Sauropsida
Gephyrostegus_bohemicus	Non-amniote
Glanosuchus_macrops	Synapsida
Glaucosaurus_megalops	Synapsida
Gordodon_kraineri	Synapsida
Greererpeton_burkemorani	Non-amniote
Haptodus_garnettensis	Synapsida
Huskerpeton_englehorni	Non-amniote
Ianthodon_schultzei	Synapsida
Iberospondylus_schultzei	Non-amniote
Infernovenator_steenae	Non-amniote
Jimusaria_monanensis	Synapsida
Jonkeria_truculenta	Synapsida
Karenites_ornamentatus	Synapsida
Karpinskiosaurus_secundus	Non-amniote
Kembawacela_kitchingi	Synapsida
Korkonterpeton_kalnense	Non-amniote
Kotlassia_prima	Non-amniote
Kuwavaatakdectes_sanmiguelensis	Non-amniote
Labidosaurikos_meachami	Sauropsida
Labidosaurus_hamatus	Sauropsida
Laosuchus_hun	Non-amniote
Lethiscus_stocki	Non-amniote
Leucocephalus_wewersi	Synapsida
Limnoscelis_paludis	Non-amniote
Llistrofus_pricei	Non-amniote
Lycaenops_ornatus	Synapsida
Lycideops_longiceps	Synapsida
Lycosuchus_vanderrieti	Synapsida
Lysorophus_sp	Non-amniote
Makowskia_laticephala	Non-amniote
Martensius_bromackerensis	Synapsida
Megalocephalus_pachycephalus	Non-amniote
Mesosaurus_tenuidens	Sauropsida
Microbrachis_pelikani	Non-amniote
Micromelerpeton_credneri	Non-amniote
Milleropsis_pricei	Sauropsida
Moradisaurus_grandis	Sauropsida
Moschognathus_whaitsi	Synapsida
Moschops_capensis	Synapsida
Mycterosaurus_longiceps	Synapsida
Nagini_mazonense	Non-amniote
Neldasaurus_wrightae	Non-amniote
Neopteroplax_conemaughensis	Non-amniote
Niassodon_mfumukasi	Synapsida
Nochelesaurus_alexanderi	Sauropsida
Odontocyclops_whaitsi	Synapsida
Oestocephalus_amphiuminus	Non-amniote
Onchiodon_labyrinthicus	Non-amniote
Ophiacodon_uniformis	Synapsida
Orobates_pabsti	Non-amniote
Orovenator_mayorum	Sauropsida
Oudenodon_bainii	Synapsida
Owenetta_sp	Sauropsida
Palaeohatteria_longicaudata	Synapsida
Pantelosaurus_saxonicus	Synapsida
Pantylus_cordatus	Non-amniote
Parrsboro_jaw	Non-amniote
Patranomodon_nyaphulii	Synapsida
Perplexisaurus_foveatus	Synapsida
Petrolacosaurus_kansensis	Sauropsida
Pholiderpeton_attheyi	Non-amniote
Pholiderpeton_scutigerum	Non-amniote
Phonerpeton_pricei	Non-amniote
Phthinosaurus_borissiaki	Synapsida
Pointedward_jaw	Non-amniote
Proburnetia_viatkensis	Synapsida
Procynosuchus_delaharpeae	Synapsida
Protocaptorhinus_pricei	Sauropsida
Protorothyris_archeri	Sauropsida
Purlovia_maxima	Synapsida
Rastosuchus_hammeri	Non-amniote
Reiszia_gubini	Synapsida
Rhachiocephalus_magnus	Synapsida
Rhinesuchus_whaitsi	Non-amniote
Rhodotheratus_parvus	Sauropsida
Sauroctonus_parringtoni	Synapsida
Sauroctonus_progressus	Synapsida
Sauropleura_scalaris	Non-amniote
Sclerocephalus_haeuseri	Non-amniote
Scutosaurus_sp	Sauropsida
Scylacosaurus_sclateri	Synapsida
Secodontosaurus_obtusidens	Synapsida
Seymouria_baylorensis	Non-amniote
Shihtienfenia_permica	Sauropsida
Sigournea_multidentata	Non-amniote
Silvanerpeton_miripedes	Non-amniote
Solenodonsaurus_janenschi	Non-amniote
Sphenacodon_ferox	Synapsida
Spinarerpeton_brevicephalum	Non-amniote
Stenokranio_boldi	Non-amniote
Suchogorgon_golubevi	Synapsida
Suminia_getmanovi	Synapsida
Syodon_efremovi	Synapsida
Tapinocaninus_pamelae	Synapsida
Tetraceratops_insignis	Synapsida
Titanophoneus_potens	Synapsida
Tramuntanasaurus_tiai	Sauropsida
Trimerorhachis_insignis	Non-amniote
Tseajaia_campi	Non-amniote
Ulemica_invisa	Synapsida
Ulemosaurus_svigagensis	Synapsida
Utegenia_shpinari	Non-amniote
Varanops_brevirostris	Synapsida
Varanosaurus_acutirostris	Synapsida
Viatkosuchus_sumini	Synapsida
Weigeltisaurus_jaekeli	Sauropsida
Westlothiana_lizziae	Non-amniote
Whatcheeria_deltae	Non-amniote
Youngina_capensis	Sauropsida
