# Supplementary material for: Mandibular form and function is more disparate in amniotes than in non-amniote tetrapods from the late Palaeozoic
Source: PeerJ. 2025 Nov 26;13:e20243. doi: 10.7717/peerj.20243 (PMC12664332; doi:10.7717/peerj.20243)
Supplement: Supplemental Information 6 [file peerj-13-20243-s006.zip › SUPPLEMENTARY FILE 7 Code_R2/Code shape occlusal/occ_group_amniote_carn.txt]

	Group
Acheloma_sp	Non-amniote
Acroplous_vorax	Non-amniote
Aelurosaurus_felinus	Amniote_carn
Alveusdectes_fenestratus	Amniote_carn
Aulacephalodon_kapoliwacela	Amniote_herb
Belebey_vegrandis	Amniote_herb
Bolosaurus_major	Amniote_herb
Brachyprosopus_broomi	Amniote_herb
Captorhinus_aguti	Amniote_carn
Carrolla_craddocki	Non-amniote
Crassigyrinus_scoticus	Non-amniote
Daptocephalus_leoniceps	Amniote_herb
Delorhynchus_cifelli	Amniote_carn
Delphaciognathus_paucidens	Amniote
Dendrerpeton_helogenes	Non-amniote
Desmatodon_hesperis	Non-amniote
Diadectes_absitus	Non-amniote
Diadectes_lentus	Non-amniote
Dicynodon_lacerticeps	Amniote_herb
Dicynodontoides_sp	Amniote_herb
Diictodon_feliceps	Amniote_herb
Diplocaulus_magnicornis	Non-amniote
Doragnathus_woodi	Non-amniote
Edaphosaurus_boanerges	Amniote_herb
Edaphosaurus_cruciger	Amniote_herb
Endothiodon_tolani	Amniote_herb
Eoherpeton_watsoni	Non-amniote
Eryops_megacephalus	Non-amniote
Estemmenosuchus_mirabilis	Amniote_carn
Euptychognathus_bathyrhynchus	Amniote_herb
Euryodus_dalyae	Non-amniote
Feeserpeton_oklahomensis	Amniote_carn
Galeops_whaitsi	Amniote_herb
Gansurhinus_naobaogouensis	Amniote_herb
Greererpeton_burkemorani	Non-amniote
Huskerpeton_englehorni	Non-amniote
Jonkeria_truculenta	Amniote_herb
Kembawacela_kitchingi	Amniote_herb
Labidosaurus_hamatus	Amniote_carn
Laosuchus_hun	Non-amniote
Lycideops_longiceps	Amniote_carn
Lycosuchus_vanderrieti	Amniote_carn
Megalocephalus_pachycephalus	Non-amniote
Moradisaurus_grandis	Amniote_herb
Moschops_capensis	Amniote_herb
Niassodon_mfumukasi	Amniote_herb
Nochelesaurus_alexanderi	Amniote
Odontocyclops_whaitsi	Amniote_herb
Orobates_pabsti	Non-amniote
Oudenodon_bainii	Amniote_herb
Pantylus_cordatus	Non-amniote
Parrsboro_jaw	Non-amniote
Perplexisaurus_foveatus	Amniote_carn
Platyrhinops_lyelli	Non-amniote
Procuhy_nazariensis	Non-amniote
Procynosuchus_delaharpeae	Amniote_carn
Purlovia_maxima	Amniote_herb
Rastosuchus_hammeri	Non-amniote
Reiszia_gubini	Amniote_carn
Rhachiocephalus_magnus	Amniote_herb
Sauroctonus_progressus	Amniote_carn
Scylacosaurus_sclateri	Amniote_carn
Shihtienfenia_permica	Amniote_herb
Sphenacodon_ferox	Amniote_carn
Sumidadectes_chozaensis	Amniote_herb
Suminia_getmanovi	Amniote_herb
Syodon_efremovi	Amniote_carn
Tapinocaninus_pamelae	Amniote_herb
Tramuntanasaurus_tiai	Amniote_herb
Trimerorhachis_insignis	Non-amniote
Ulemica_invisa	Amniote_herb
Whatcheeria_deltae	Non-amniote
Youngina_capensis	Amniote_carn
