# Supplementary material for: Mandibular form and function is more disparate in amniotes than in non-amniote tetrapods from the late Palaeozoic
Source: PeerJ. 2025 Nov 26;13:e20243. doi: 10.7717/peerj.20243 (PMC12664332; doi:10.7717/peerj.20243)
Supplement: Supplemental Information 6 [file peerj-13-20243-s006.zip › SUPPLEMENTARY FILE 7 Code_R2/Code shape lateral/bin_ranges_series.txt]

Stage	max.age	min.age
Miss	358.9	323.2	
Penn	323.2	298.9	
Cis	298.9	273.01
Guad	273.01	259.51
Lop	259.51	251.902
