# Supplementary material for: Mandibular form and function is more disparate in amniotes than in non-amniote tetrapods from the late Palaeozoic
Source: PeerJ. 2025 Nov 26;13:e20243. doi: 10.7717/peerj.20243 (PMC12664332; doi:10.7717/peerj.20243)
Supplement: Supplemental Information 6 [file peerj-13-20243-s006.zip › SUPPLEMENTARY FILE 7 Code_R2/Code shape occlusal/occ_group_herb.txt]

	Group
Acheloma_sp	Non-herbivore
Acroplous_vorax	Non-herbivore
Aelurosaurus_felinus	Non-herbivore
Alveusdectes_fenestratus	Non-herbivore
Aulacephalodon_kapoliwacela	Herbivore
Belebey_vegrandis	Herbivore
Bolosaurus_major	Herbivore
Brachyprosopus_broomi	Herbivore
Captorhinus_aguti	Non-herbivore
Carrolla_craddocki	Non-herbivore
Crassigyrinus_scoticus	Non-herbivore
Daptocephalus_leoniceps	Herbivore
Delorhynchus_cifelli	Non-herbivore
Delphaciognathus_paucidens	Non-herbivore
Dendrerpeton_helogenes	Non-herbivore
Desmatodon_hesperis	Herbivore
Diadectes_absitus	Herbivore
Diadectes_lentus	Herbivore
Dicynodon_lacerticeps	Herbivore
Dicynodontoides_sp	Herbivore
Diictodon_feliceps	Herbivore
Diplocaulus_magnicornis	Non-herbivore
Doragnathus_woodi	Non-herbivore
Edaphosaurus_boanerges	Herbivore
Edaphosaurus_cruciger	Herbivore
Endothiodon_tolani	Herbivore
Eoherpeton_watsoni	Non-herbivore
Eryops_megacephalus	Non-herbivore
Estemmenosuchus_mirabilis	Non-herbivore
Euptychognathus_bathyrhynchus	Herbivore
Euryodus_dalyae	Non-herbivore
Feeserpeton_oklahomensis	Non-herbivore
Galeops_whaitsi	Herbivore
Gansurhinus_naobaogouensis	Herbivore
Greererpeton_burkemorani	Non-herbivore
Huskerpeton_englehorni	Non-herbivore
Jonkeria_truculenta	Herbivore
Kembawacela_kitchingi	Herbivore
Labidosaurus_hamatus	Non-herbivore
Laosuchus_hun	Non-herbivore
Lycideops_longiceps	Non-herbivore
Lycosuchus_vanderrieti	Non-herbivore
Megalocephalus_pachycephalus	Non-herbivore
Moradisaurus_grandis	Herbivore
Moschops_capensis	Herbivore
Niassodon_mfumukasi	Herbivore
Nochelesaurus_alexanderi	Herbivore
Odontocyclops_whaitsi	Herbivore
Orobates_pabsti	Herbivore
Oudenodon_bainii	Herbivore
Pantylus_cordatus	Non-herbivore
Parrsboro_jaw	Non-herbivore
Perplexisaurus_foveatus	Non-herbivore
Platyrhinops_lyelli	Non-herbivore
Procuhy_nazariensis	Non-herbivore
Procynosuchus_delaharpeae	Non-herbivore
Purlovia_maxima	Herbivore
Rastosuchus_hammeri	Non-herbivore
Reiszia_gubini	Non-herbivore
Rhachiocephalus_magnus	Herbivore
Sauroctonus_progressus	Non-herbivore
Scylacosaurus_sclateri	Non-herbivore
Shihtienfenia_permica	Herbivore
Sphenacodon_ferox	Non-herbivore
Sumidadectes_chozaensis	Herbivore
Suminia_getmanovi	Herbivore
Syodon_efremovi	Non-herbivore
Tapinocaninus_pamelae	Herbivore
Tramuntanasaurus_tiai	Herbivore
Trimerorhachis_insignis	Non-herbivore
Ulemica_invisa	Herbivore
Whatcheeria_deltae	Non-herbivore
Youngina_capensis	Non-herbivore
